# Supplementary material for: Hippocampal RNA sequencing in mice selectively bred for high and low activity
Source: Genes Brain Behav. 2022 Dec 13;22(2):e12832. doi: 10.1111/gbb.12832 (PMC10067415; doi:10.1111/gbb.12832)
Supplement: Supplementary file 3 — TABLE S2. Summary and descriptive statistics for each gene/experimental group and comparisons between groups. [file GBB-22-e12832-s003.xlsx]

## Sheet: Sheet 1
	Gene stable ID	Gene stable ID version	Gene name	Chromosome/scaffold name	Gene start (bp)	MH.count.median	FH.count.median	ML.count.median	FL.count.median	FH.rlog.mean	FL.rlog.mean	MH.rlog.mean	ML.rlog.mean	LRT.baseMean	LRT.log2FoldChange	LRT.lfcSE	LRT.stat	LRT.pvalue	LRT.padj	anyStrainEffect	interaction.stat	interaction.pvalue	interaction.padj	FH.vs.FL.stat	FH.vs.FL.pvalue	FH.vs.FL.padj	MH.vs.ML.stat	MH.vs.ML.pvalue	MH.vs.ML.padj	H2.rlog.mean	L2.rlog.mean	HminusL.strain.rlog.means	Female.HminusL.rlog	Male.HminusL.rlog	FHvsFL_minus_MHvsML	category	subcategory
1	ENSMUSG00000000001	ENSMUSG00000000001.4	Gnai3	3	108107280	916.5	1064.5	1108	1050	10.0568	9.99408	10.0142	10.0491	1045.79	0.148996	0.0863438	3.28945	0.193066	0.540391	no	1.62056	0.105111	0.767771	1.51145	0.130674	0.539437	-0.781737	0.434369	0.98471	10.0355	10.0216	0.0139004	0.0627033	-0.0349025	0.0976059	NA	NA
2	ENSMUSG00000000028	ENSMUSG00000000028.15	Cdc45	16	18780447	32.5	30	36.5	45.5	5.14936	5.20918	5.16053	5.17556	36.2212	-0.277734	0.345086	2.66376	0.26398	0.653911	no	-0.758999	0.447853	0.999558	-1.4825	0.138206	0.55743	-0.393759	0.693759	1	5.15495	5.19237	-0.037422	-0.0598208	-0.0150232	-0.0447976	NA	NA
3	ENSMUSG00000000031	ENSMUSG00000000031.16	H19	7	142575529	4.5	8	8	10	3.13073	3.12661	3.08934	3.10437	8.73215	0.555628	0.924621	0.478452	0.787237	0.996454	no	0.556394	0.577942	0.999558	0.140683	0.88812	1	-0.628367	0.529764	1	3.11003	3.11549	-0.00545688	0.00412195	-0.0150357	0.0191577	NA	NA
4	ENSMUSG00000000037	ENSMUSG00000000037.17	Scml2	X	161082525	25.5	35	20.5	29.5	4.80551	4.7386	4.74446	4.70193	27.1991	0.0895348	0.453764	4.05607	0.131594	0.426346	no	0.180814	0.856514	0.999558	1.48697	0.137023	0.55504	1.16108	0.245607	0.79079	4.77499	4.72026	0.0547224	0.0669172	0.0425276	0.0243896	NA	NA
5	ENSMUSG00000000049	ENSMUSG00000000049.11	Apoh	11	108343354	5.5	8	10	11.5	3.20175	3.21125	3.19996	3.21024	9.35876	0.0234496	0.918921	0.185958	0.911213	0.996454	no	0.0205661	0.983592	0.999558	-0.267443	0.789128	1	-0.294604	0.768296	1	3.20085	3.21075	-0.00989256	-0.00950316	-0.010282	0.000778804	NA	NA
6	ENSMUSG00000000056	ENSMUSG00000000056.7	Narf	11	121237253	1153	1255.5	1493	1442	10.3421	10.4166	10.2948	10.4844	1340.8	0.170696	0.0741084	34.0733	3.99101e-08	1.27803e-06	sigLRT	2.16749	0.0301974	0.49117	-2.04731	0.0406279	0.260633	-5.0961	3.46716e-07	1.8942e-05	10.3185	10.4505	-0.132043	-0.0744969	-0.18959	0.115093	4. Strain Effect But Magnitude of Change Differs Based on Sex	4b. Strain Effect But Magnitude of Change Differs Based on Sex, Higher Magnitude Change in Males
7	ENSMUSG00000000058	ENSMUSG00000000058.6	Cav2	6	17281185	543.5	567.5	501.5	559	9.09215	9.07009	9.11896	8.97157	538.319	-0.22088	0.158547	5.50412	0.0637963	0.262119	no	-1.30583	0.191611	0.920951	0.333837	0.738503	1	2.17359	0.0297363	0.236528	9.10556	9.02083	0.0847305	0.0220623	0.147399	-0.125336	NA	NA
8	ENSMUSG00000000078	ENSMUSG00000000078.7	Klf6	13	5861482	749	734	808.5	779.5	9.54089	9.52389	9.61056	9.60314	761.69	0.0128239	0.102779	0.155662	0.925121	0.996454	no	0.115529	0.908026	0.999558	0.329937	0.741448	1	0.167813	0.86673	1	9.57572	9.56351	0.012209	0.0170019	0.0074161	0.0095858	NA	NA
9	ENSMUSG00000000085	ENSMUSG00000000085.16	Scmh1	4	120405281	794.5	831	930	931.5	9.72659	9.78245	9.73354	9.8028	868.777	0.0227129	0.0755038	6.97938	0.0305104	0.154462	no	0.276918	0.781843	0.999558	-1.5484	0.121527	0.519182	-1.93178	0.0533867	0.344278	9.73007	9.79262	-0.0625575	-0.0558556	-0.0692593	0.0134037	NA	NA
10	ENSMUSG00000000088	ENSMUSG00000000088.7	Cox5a	9	57521274	2453.5	2449	2630	2892.5	11.2501	11.4046	11.3243	11.3364	2580.24	-0.205322	0.0977543	10.1516	0.00624622	0.0461034	sigLRT	-1.99698	0.0458277	0.566557	-3.02201	0.00251105	0.034473	-0.195987	0.844621	1	11.2872	11.3705	-0.083291	-0.154427	-0.0121551	-0.142272	2. Strain Effect in Females Only	2b. Strain Effect in Females Only, Up-regulated in the Low Activity Females
11	ENSMUSG00000000093	ENSMUSG00000000093.6	Tbx2	11	85832551	50	72	63.5	61	5.95257	5.86817	5.86685	5.9216	60.2212	0.624274	0.302096	4.45284	0.107914	0.374709	no	1.935	0.0529903	0.602923	1.64052	0.100896	0.462861	-1.10038	0.271165	0.821774	5.90971	5.89488	0.0148273	0.0844026	-0.0547479	0.139151	NA	NA
12	ENSMUSG00000000094	ENSMUSG00000000094.12	Tbx4	11	85886422	2.5	3	3	6	2.00648	2.00484	1.98678	1.99769	4.02715	0.794455	1.18721	0.668594	0.715841	0.996454	no	0.625358	0.531736	0.999558	0.0950088	0.924308	1	-0.757857	0.448537	0.994726	1.99663	2.00127	-0.00464034	0.00163546	-0.0109162	0.0125516	NA	NA
13	ENSMUSG00000000120	ENSMUSG00000000120.6	Ngfr	11	95568818	69.5	66.5	43.5	46.5	5.80765	5.69644	5.80616	5.68426	54.3615	-0.0641918	0.324514	12.1196	0.00233486	0.0211534	sigLRT	-0.184894	0.853312	0.999558	2.18057	0.029215	0.207985	2.42034	0.0155061	0.150906	5.80691	5.69035	0.116555	0.111214	0.121895	-0.0106812	1. Strain Effect	1a. Strain Effect Up-regulated in High Activity
14	ENSMUSG00000000125	ENSMUSG00000000125.5	Wnt3	11	103774150	137.5	91.5	111	63.5	6.66301	6.46216	6.80225	6.6979	106.214	0.38832	0.584897	4.06756	0.13084	0.424549	no	0.766543	0.443353	0.999558	2.0871	0.0368792	0.24413	1.03131	0.302394	0.860062	6.73263	6.58003	0.152596	0.200843	0.104349	0.0964937	NA	NA
15	ENSMUSG00000000126	ENSMUSG00000000126.11	Wnt9a	11	59306928	178.5	218	246	291	7.80538	7.9552	7.70746	7.84483	229.784	-0.000762852	0.206322	9.18442	0.0101304	0.0671682	no	-0.00477642	0.996189	0.999663	-2.02038	0.0433441	0.272264	-1.97582	0.048175	0.321636	7.75642	7.90002	-0.143594	-0.149819	-0.137368	-0.0124506	NA	NA
16	ENSMUSG00000000127	ENSMUSG00000000127.15	Fer	17	63863062	325.5	407	418	422.5	8.65452	8.62154	8.57213	8.67232	397.219	0.24418	0.125407	4.70257	0.0952468	0.344037	no	1.81469	0.0695714	0.664064	0.642769	0.520374	1	-1.91792	0.0551215	0.3512	8.61333	8.64693	-0.033605	0.0329823	-0.100192	0.133175	NA	NA
17	ENSMUSG00000000131	ENSMUSG00000000131.15	Xpo6	7	126101715	1829	1960.5	1949	1939	10.928	10.869	10.9411	10.9107	1928.23	0.0425388	0.0540084	6.41548	0.040448	0.190887	no	0.748276	0.454294	0.999558	2.14563	0.0319026	0.220765	1.08471	0.278051	0.830749	10.9345	10.8899	0.0446681	0.0589786	0.0303576	0.028621	NA	NA
18	ENSMUSG00000000134	ENSMUSG00000000134.17	Tfe3	X	7762560	1163.5	1260	818.5	833.5	10.1489	9.74097	10.1291	9.7582	1010.59	0.0518108	0.169937	53.1507	2.87386e-12	1.49764e-10	sigLRT	0.287681	0.773591	0.999558	5.07374	3.90074e-07	1.90623e-05	4.66205	3.13071e-06	0.000138392	10.139	9.74959	0.389416	0.407976	0.370856	0.0371205	1. Strain Effect	1a. Strain Effect Up-regulated in High Activity
19	ENSMUSG00000000142	ENSMUSG00000000142.15	Axin2	11	108920349	565.5	619.5	580.5	636.5	9.24552	9.24238	9.25362	9.17268	600.637	-0.129284	0.0849532	4.90781	0.0859574	0.321002	no	-1.42587	0.153905	0.858565	0.0779936	0.937833	1	2.078	0.0377094	0.275644	9.24957	9.20753	0.0420392	0.00313917	0.0809392	-0.0778	NA	NA
20	ENSMUSG00000000148	ENSMUSG00000000148.17	Brat1	5	140705011	399.5	420	443.5	450.5	8.74204	8.76534	8.7306	8.74823	430.597	-0.00925107	0.130363	0.258026	0.878963	0.996454	no	-0.067723	0.946006	0.999558	-0.378115	0.705345	1	-0.280035	0.77945	1	8.73632	8.75678	-0.0204642	-0.0232964	-0.017632	-0.00566444	NA	NA
21	ENSMUSG00000000149	ENSMUSG00000000149.10	Gna12	5	140758408	2961.5	3238.5	3591	3340.5	11.7082	11.66	11.6567	11.7317	3311.06	0.18191	0.107146	2.99801	0.223352	0.590407	no	1.61961	0.105316	0.767771	0.914974	0.360205	0.887189	-1.37531	0.169036	0.664583	11.6824	11.6959	-0.0134218	0.0482158	-0.0750594	0.123275	NA	NA
22	ENSMUSG00000000154	ENSMUSG00000000154.16	Slc22a18	7	143473736	12.5	12	6	6.5	3.29441	3.27969	3.29464	3.26966	9.84279	-0.275858	0.871229	0.933186	0.627135	0.996454	no	-0.295615	0.767524	0.999558	0.399992	0.689162	1	0.808272	0.418934	0.971001	3.29453	3.27468	0.0198528	0.0147273	0.0249783	-0.010251	NA	NA
23	ENSMUSG00000000157	ENSMUSG00000000157.16	Itgb2l	16	96422288	1	0.5	0	0	-1.18485	-1.18675	-1.18288	-1.1867	0.448697	-0.64213	2.9064	0.733535	0.692971	0.996454	no	-0.209641	0.833948	0.999558	0.351636	0.725111	1	0.665646	0.505638	1	-1.18386	-1.18672	0.00285827	0.00190225	0.0038143	-0.00191204	NA	NA
24	ENSMUSG00000000159	ENSMUSG00000000159.16	Igsf5	16	96361668	15.5	11.5	11.5	7.5	3.33153	3.29603	3.3564	3.32258	10.1606	0.277069	0.903237	2.58701	0.274308	0.667792	no	0.281801	0.778096	0.999558	1.19727	0.231201	0.726425	0.841104	0.40029	0.955577	3.34396	3.30931	0.0346578	0.0354925	0.033823	0.00166951	NA	NA
25	ENSMUSG00000000167	ENSMUSG00000000167.14	Pih1d2	9	50617321	46	60	50.5	59.5	5.74029	5.72212	5.69204	5.69765	52.8181	0.112618	0.33505	0.137332	0.933638	0.996454	no	0.314454	0.753176	0.999558	0.324323	0.745693	1	-0.123097	0.90203	1	5.71617	5.70989	0.0062807	0.0181693	-0.0056079	0.0237772	NA	NA
26	ENSMUSG00000000168	ENSMUSG00000000168.9	Dlat	9	50634633	2382	2536	2799	2823	11.3105	11.3825	11.3134	11.3891	2610.58	0.00558767	0.0527849	16.2366	0.000298037	0.00382001	sigLRT	0.101467	0.91918	0.999558	-2.64772	0.00810355	0.0835989	-2.77895	0.0054535	0.0718738	11.3119	11.3858	-0.0738958	-0.0720721	-0.0757196	0.00364752	1. Strain Effect	1b. Strain Effect Up-regulated in Low Activity
27	ENSMUSG00000000171	ENSMUSG00000000171.5	Sdhd	9	50596357	1624.5	1714.5	1793	1932.5	10.7413	10.8304	10.7919	10.8038	1774.4	-0.11188	0.0614715	9.24395	0.00983333	0.0656755	no	-1.72228	0.0850189	0.714144	-2.84566	0.00443191	0.0526558	-0.404536	0.685819	1	10.7666	10.8171	-0.0504586	-0.0890585	-0.0118586	-0.0772	NA	NA
28	ENSMUSG00000000182	ENSMUSG00000000182.9	Fgf23	6	127072902	1	0.5	1.5	1.5	0.68644	0.689956	0.687279	0.693909	1.62123	0.28757	1.69971	0.520443	0.770881	0.996454	no	0.156913	0.875313	0.999558	-0.346056	0.7293	1	-0.578317	0.56305	1	0.686859	0.691933	-0.00507328	-0.00351677	-0.00662979	0.00311302	NA	NA
29	ENSMUSG00000000183	ENSMUSG00000000183.6	Fgf6	6	127015586	0	0	0	0	-2.26738	-2.2671	-2.26734	-2.26739	0.0598604	-0.782813	6.12048	0.0814316	0.960102	0.996454	no	-0.127901	0.898228	0.999558	-0.153373	0.878104	1	0	1	1	-2.26736	-2.26725	-0.000116278	-0.000283379	5.0823e-05	-0.000334202	NA	NA
30	ENSMUSG00000000184	ENSMUSG00000000184.12	Ccnd2	6	127125162	1706	2268.5	2784	2525	11.0956	11.2147	10.9437	11.3017	2284.11	0.339514	0.187922	15.8144	0.000368086	0.00458454	sigLRT	2.0408	0.0412707	0.548059	-1.39728	0.16233	0.606424	-4.27906	1.87688e-05	0.000667986	11.0196	11.2582	-0.238545	-0.119073	-0.358018	0.238945	3. Strain Effect in Males Only	3b. Strain Effect in Males Only, Up-regulated in the Low Activity Males
31	ENSMUSG00000000194	ENSMUSG00000000194.13	Gpr107	2	31152316	1296.5	1476.5	1436.5	1353	10.4826	10.3939	10.4729	10.4426	1398.27	0.0862425	0.06436	9.43157	0.00895284	0.0610456	no	1.26313	0.206543	0.943788	2.73542	0.00623012	0.0682367	0.943926	0.345208	0.903744	10.4777	10.4182	0.0595181	0.0886807	0.0303555	0.0583252	NA	NA
32	ENSMUSG00000000197	ENSMUSG00000000197.8	Nalcn	14	123276634	2132.5	2353	2213	2238.5	11.1789	11.0764	11.1382	11.1029	2236.63	0.100903	0.0896387	6.17175	0.04569	0.208123	no	1.0674	0.285793	0.999558	2.24086	0.0250353	0.187813	0.72787	0.466693	1	11.1586	11.0896	0.068946	0.102574	0.035318	0.067256	NA	NA
33	ENSMUSG00000000202	ENSMUSG00000000202.9	Btbd17	11	114791217	458.5	443.5	410.5	431.5	8.8086	8.74674	8.8415	8.6772	438.66	-0.185023	0.146846	9.31192	0.00950476	0.0639222	no	-1.17461	0.240152	0.991947	1.01192	0.311578	0.833935	2.66195	0.007769	0.0935558	8.82505	8.71197	0.113077	0.0618613	0.164292	-0.102431	NA	NA
34	ENSMUSG00000000204	ENSMUSG00000000204.16	Slfn4	11	83175186	0.5	0	1	1.5	-0.0286498	-0.0176051	-0.0243433	-0.0213876	0.987781	-1.91059	2.3764	2.29355	0.317659	0.726386	no	-0.746968	0.455083	0.999558	-1.35101	0.176692	0.634743	-0.323238	0.746515	1	-0.0264965	-0.0194963	-0.00700019	-0.0110448	-0.00295563	-0.00808912	NA	NA
35	ENSMUSG00000000214	ENSMUSG00000000214.11	Th	7	142892752	12	18.5	7	12	3.64575	3.5936	3.60613	3.56828	12.2875	-0.0143568	0.588114	7.0648	0.0292346	0.150097	no	-0.0290228	0.976846	0.999558	1.82871	0.0674435	0.362647	1.69395	0.0902745	0.473445	3.62594	3.58094	0.0449952	0.0521473	0.0378431	0.0143042	NA	NA
36	ENSMUSG00000000215	ENSMUSG00000000215.11	Ins2	7	142678656	10.5	9.5	18	8.5	5.21702	5.42628	5.56902	5.68921	76.5792	-1.26554	2.28954	1.63942	NA	NA	NA	-0.552747	NA	NA	-1.23823	0.215631	0.702291	-0.462606	0.643647	1	5.39302	5.55774	-0.164725	-0.20926	-0.120189	-0.0890707	NA	NA
37	ENSMUSG00000000216	ENSMUSG00000000216.8	Scnn1g	7	121734479	5	4	2.5	8.5	2.48853	2.51131	2.5052	2.4744	5.68621	-2.00993	0.901864	5.24596	0.0725862	0.286055	no	-2.08765	0.0368291	0.526754	-1.10643	0.268539	0.781042	1.81809	0.0690508	0.402933	2.49687	2.49286	0.00401255	-0.022775	0.0308001	-0.0535751	NA	NA
38	ENSMUSG00000000223	ENSMUSG00000000223.13	Drp2	X	134404551	1428.5	1566	1596	1589.5	10.6076	10.5848	10.5918	10.6064	1550.53	0.0530709	0.0683452	0.638285	0.726772	0.996454	no	0.734363	0.462727	0.999558	0.641841	0.520977	1	-0.397274	0.691166	1	10.5997	10.5956	0.00403625	0.0227473	-0.0146748	0.0374222	NA	NA
39	ENSMUSG00000000244	ENSMUSG00000000244.17	Tspan32	7	143005046	4	7	5.5	5.5	2.50268	2.48141	2.46933	2.48402	5.6193	1.31232	0.91263	2.09225	0.351297	0.765757	no	1.32928	0.183757	0.910081	0.965151	0.334469	0.860163	-0.918862	0.358168	0.919072	2.486	2.48271	0.00328963	0.0212689	-0.0146897	0.0359586	NA	NA
40	ENSMUSG00000000247	ENSMUSG00000000247.11	Lhx2	2	38339281	1611.5	1760	1695.5	1705.5	10.7634	10.7001	10.7652	10.69	1701.5	-0.0189036	0.0925299	5.01492	0.0814748	0.309847	no	-0.191492	0.84814	0.999558	1.35539	0.175293	0.632255	1.62217	0.104766	0.514098	10.7643	10.6951	0.069223	0.0632939	0.075152	-0.0118581	NA	NA
41	ENSMUSG00000000248	ENSMUSG00000000248.16	Clec2g	6	128934381	2	2	0	0	0.377447	0.358935	0.380191	0.358979	1.31112	-0.196866	2.49788	10.4851	0.00528664	0.0404895	sigLRT	-0.0712356	0.94321	0.999558	1.93237	0.0533141	0.312417	2.03789	0.041561	0.292697	0.378819	0.358957	0.0198619	0.0185119	0.0212118	-0.00269987	1. Strain Effect	1a. Strain Effect Up-regulated in High Activity
42	ENSMUSG00000000253	ENSMUSG00000000253.13	Gmpr	13	45507444	1035.5	1032.5	1224.5	1370.5	10.0961	10.298	10.1186	10.2146	1166.2	-0.15887	0.0842677	32.5603	8.50374e-08	2.53171e-06	sigLRT	-1.77035	0.0766688	0.685174	-4.83547	1.32832e-06	5.66798e-05	-2.30484	0.0211756	0.187575	10.1074	10.2563	-0.148905	-0.201822	-0.0959884	-0.105834	1. Strain Effect	1b. Strain Effect Up-regulated in Low Activity
43	ENSMUSG00000000263	ENSMUSG00000000263.15	Glra1	11	55514238	5	1	3	0.5	1.50786	1.50714	1.55124	1.52217	2.99823	-1.1897	1.80823	1.29514	0.523317	0.92851	no	-0.610521	0.541517	0.999558	0.0595075	0.952548	1	1.04351	0.296712	0.853758	1.52955	1.51465	0.0148959	0.00071779	0.029074	-0.0283562	NA	NA
44	ENSMUSG00000000266	ENSMUSG00000000266.11	Mid2	X	140664599	510.5	567	553.5	542	9.13714	9.04796	9.11697	9.09011	549.683	0.105323	0.124474	3.36794	0.185635	0.527591	no	0.786147	0.431781	0.999558	1.62891	0.103333	0.469571	0.514156	0.607143	1	9.12705	9.06903	0.0580195	0.0891782	0.0268608	0.0623174	NA	NA
45	ENSMUSG00000000275	ENSMUSG00000000275.16	Trim25	11	88999376	170.5	219.5	218	235	7.74512	7.74899	7.59347	7.71438	209.079	0.270326	0.16612	5.46416	0.0650839	0.266001	no	1.51113	0.130754	0.822556	-0.069489	0.9446	1	-2.17286	0.0297911	0.236788	7.66929	7.73168	-0.0623895	-0.00386766	-0.120911	0.117044	NA	NA
46	ENSMUSG00000000276	ENSMUSG00000000276.11	Dgke	11	89035179	2042	2225	1924	1858	11.0633	10.8556	11.0561	10.9245	2022.3	0.11293	0.087283	33.33	5.78725e-08	1.79664e-06	sigLRT	1.22552	0.220381	0.966113	4.63452	3.57765e-06	0.000135316	2.90072	0.00372312	0.0539152	11.0597	10.8901	0.169662	0.207789	0.131534	0.0762557	1. Strain Effect	1a. Strain Effect Up-regulated in High Activity
47	ENSMUSG00000000278	ENSMUSG00000000278.10	Scpep1	11	88924020	285.5	309	234.5	246	8.15693	7.949	8.1616	7.94732	268.412	-0.0205501	0.146703	35.3803	2.07622e-08	6.90885e-07	sigLRT	-0.131691	0.895229	0.999558	3.82237	0.000132173	0.00315714	3.9884	6.65195e-05	0.00200942	8.15927	7.94816	0.211106	0.207924	0.214287	-0.00636299	1. Strain Effect	1a. Strain Effect Up-regulated in High Activity
48	ENSMUSG00000000282	ENSMUSG00000000282.12	Mnt	11	74830920	1014	1077.5	1039	1100	10.0704	10.0392	10.0809	10.0162	1062.39	-0.0495679	0.0747059	4.29479	0.116788	0.395169	no	-0.620913	0.534657	0.999558	0.868534	0.385102	0.911551	1.73774	0.0822562	0.449847	10.0757	10.0277	0.0479128	0.0311255	0.0647001	-0.0335747	NA	NA
49	ENSMUSG00000000290	ENSMUSG00000000290.13	Itgb2	10	77530252	89.5	104	112	124	6.69226	6.77236	6.67224	6.71542	105.308	-0.100135	0.206777	3.91692	0.141075	0.445942	no	-0.457432	0.647361	0.999558	-1.60948	0.107511	0.481693	-0.931213	0.351744	0.911887	6.68225	6.74389	-0.0616408	-0.0800983	-0.0431832	-0.0369151	NA	NA
50	ENSMUSG00000000295	ENSMUSG00000000295.13	Hddc2	10	31313383	220.5	219	185.5	233.5	7.73327	7.76391	7.75521	7.65617	212.617	-0.290944	0.151153	4.69312	0.0956976	0.34504	no	-1.7962	0.0724626	0.674457	-0.590385	0.554933	1	1.93699	0.0527468	0.341276	7.74424	7.71004	0.0341992	-0.0306443	0.0990427	-0.129687	NA	NA
51	ENSMUSG00000000296	ENSMUSG00000000296.8	Tpd52l1	10	31332376	492	475	466	469.5	8.87575	8.84099	8.97253	8.80243	470.947	-0.233614	0.121344	12.3777	0.00205214	0.0190292	sigLRT	-1.79282	0.0730017	0.675683	0.670753	0.502378	1	3.20496	0.00135079	0.0243549	8.92414	8.82171	0.102433	0.0347628	0.170104	-0.135341	1. Strain Effect	1a. Strain Effect Up-regulated in High Activity
52	ENSMUSG00000000301	ENSMUSG00000000301.16	Pemt	11	59970614	40	33.5	28.5	38	5.098	5.10441	5.12725	5.06378	34.5443	-0.48767	0.371132	2.88519	0.236314	0.611704	no	-1.23542	0.216675	0.961132	-0.141323	0.887615	1	1.59484	0.110749	0.529446	5.11262	5.0841	0.028526	-0.0064148	0.0634668	-0.0698816	NA	NA
53	ENSMUSG00000000303	ENSMUSG00000000303.12	Cdh1	8	106603351	32.5	30.5	24	35	5.01776	5.08121	5.00898	4.98567	33.412	-0.649719	0.630931	1.32365	0.515908	0.922823	no	-0.973015	0.330546	0.999558	-1.0265	0.304656	0.82644	0.356603	0.721389	1	5.01337	5.03344	-0.0200702	-0.0634471	0.0233067	-0.0867538	NA	NA
54	ENSMUSG00000000305	ENSMUSG00000000305.12	Cdh4	2	179442431	231.5	280	231.5	235	7.94929	7.90173	7.89158	7.865	240.449	0.040673	0.185333	0.813681	0.66575	0.996454	no	0.201723	0.840133	0.999558	0.72099	0.470916	0.98221	0.428625	0.668196	1	7.92043	7.88337	0.0370663	0.0475559	0.0265767	0.0209792	NA	NA
55	ENSMUSG00000000308	ENSMUSG00000000308.14	Ckmt1	2	121357714	3822	3571	4192	4473.5	11.8515	12.0199	11.939	11.9534	3947.97	-0.219829	0.112697	8.76847	0.0124725	0.0787728	no	-1.86548	0.062114	0.641904	-2.8263	0.00470884	0.0549673	-0.187501	0.851268	1	11.8952	11.9867	-0.0914347	-0.168457	-0.0144129	-0.154044	NA	NA
56	ENSMUSG00000000317	ENSMUSG00000000317.11	Bcl6b	11	70224128	52	83	82	75.5	6.08958	6.06738	5.99636	6.15313	68.5732	0.761746	0.428403	4.80915	0.090304	0.331566	no	1.67207	0.0945114	0.742733	0.313002	0.754279	1	-2.04395	0.0409588	0.290174	6.04297	6.11025	-0.067283	0.0222026	-0.156769	0.178971	NA	NA
57	ENSMUSG00000000318	ENSMUSG00000000318.16	Clec10a	11	70156197	9.5	5.5	11.5	12	3.41004	3.46094	3.44458	3.46008	10.9493	-0.830592	0.676225	5.40002	0.0672047	0.271582	no	-1.15234	0.249181	0.999558	-2.09749	0.0359505	0.240171	-0.549588	0.582602	1	3.42731	3.46051	-0.0331979	-0.0509003	-0.0154954	-0.0354048	NA	NA
58	ENSMUSG00000000320	ENSMUSG00000000320.10	Alox12	11	70241457	15	15.5	11	24.5	4.06692	4.11319	4.09264	4.03535	17.0632	-1.35101	0.544187	6.34537	0.0418909	0.195673	no	-2.33217	0.0196919	0.419093	-1.31706	0.187818	0.654814	1.96454	0.0494672	0.326917	4.07978	4.07427	0.00551021	-0.046277	0.0572974	-0.103574	NA	NA
59	ENSMUSG00000000325	ENSMUSG00000000325.16	Arvcf	16	18348182	741	859	965.5	932.5	9.73387	9.78736	9.68186	9.83237	868.434	0.149061	0.0848642	17.0695	0.000196521	0.00265337	sigLRT	1.64189	0.100612	0.758382	-1.32143	0.186357	0.65204	-3.62645	0.000287339	0.00703706	9.70787	9.80987	-0.102	-0.0534931	-0.150507	0.0970138	1. Strain Effect	1b. Strain Effect Up-regulated in Low Activity
60	ENSMUSG00000000326	ENSMUSG00000000326.13	Comt	16	18406886	1621	1750.5	1825.5	1998.5	10.799	10.8749	10.8045	10.8286	1818.5	-0.0734898	0.0751164	4.81806	0.0899023	0.330867	no	-0.925104	0.354912	0.999558	-1.96671	0.0492167	0.296283	-0.651405	0.514785	1	10.8017	10.8518	-0.0500213	-0.0759822	-0.0240604	-0.0519219	NA	NA
61	ENSMUSG00000000339	ENSMUSG00000000339.14	Rtca	3	116488963	982.5	1011.5	1018.5	1034.5	9.96611	9.98252	10.0283	9.97016	1016.67	-0.113224	0.101354	1.68921	0.429726	0.849237	no	-1.04718	0.295018	0.999558	-0.29953	0.764535	1	1.18094	0.237626	0.780229	9.99719	9.97634	0.0208465	-0.016408	0.0581011	-0.0745091	NA	NA
62	ENSMUSG00000000340	ENSMUSG00000000340.10	Dbt	3	116513070	538.5	559	559.5	591.5	9.10191	9.1512	9.10583	9.12442	557.817	-0.0573761	0.115743	1.08752	0.580561	0.971864	no	-0.457354	0.647417	0.999558	-0.929175	0.352798	0.880364	-0.278723	0.780457	1	9.10387	9.13781	-0.033938	-0.0492908	-0.0185852	-0.0307056	NA	NA
63	ENSMUSG00000000346	ENSMUSG00000000346.9	Dazap2	15	100615349	2843	3028	3017	3291	11.6032	11.6183	11.5933	11.5528	3089.25	-0.0778251	0.0622788	1.8807	0.390492	0.809185	no	-1.19227	0.233154	0.983083	-0.457572	0.64726	1	1.22626	0.2201	0.753191	11.5983	11.5855	0.0127462	-0.0150325	0.0405248	-0.0555573	NA	NA
64	ENSMUSG00000000355	ENSMUSG00000000355.13	Mcts1	X	38600578	615.5	627.5	609.5	695	9.29428	9.35894	9.34474	9.26445	638.322	-0.238571	0.0925786	6.71089	0.0348938	0.170943	no	-2.39694	0.0165327	0.394426	-1.50731	0.131732	0.541652	1.88064	0.0600207	0.369053	9.31951	9.3117	0.00781509	-0.064666	0.0802961	-0.144962	NA	NA
65	ENSMUSG00000000359	ENSMUSG00000000359.3	Rem1	2	152626951	13.5	15.5	14.5	16.5	3.883	3.89575	3.88852	3.88498	14.8654	-0.221724	0.526171	0.241295	0.886346	0.996454	no	-0.397273	0.691166	0.999558	-0.444632	0.656586	1	0.11957	0.904824	1	3.88576	3.89037	-0.00460429	-0.0127541	0.00354553	-0.0162996	NA	NA
66	ENSMUSG00000000365	ENSMUSG00000000365.9	Rnf17	14	56402581	0.5	0.5	8.5	9.5	2.47749	2.55026	2.48502	2.53219	5.76655	-1.24007	1.23288	19.1232	7.03815e-05	0.00108371	sigLRT	-0.913564	0.360946	0.999558	-3.20064	0.00137123	0.0213846	-2.14176	0.0322131	0.248799	2.48125	2.54122	-0.0599737	-0.072779	-0.0471684	-0.0256106	1. Strain Effect	1b. Strain Effect Up-regulated in Low Activity
67	ENSMUSG00000000374	ENSMUSG00000000374.8	Trappc10	10	78186725	2234	2422	2483	2453	11.2279	11.1955	11.2226	11.2375	2387.61	0.0668063	0.0503127	2.04324	0.360011	0.776445	no	1.26605	0.205494	0.941505	1.24947	0.211495	0.696125	-0.54213	0.587729	1	11.2253	11.2165	0.00877509	0.0324145	-0.0148643	0.0472788	NA	NA
68	ENSMUSG00000000378	ENSMUSG00000000378.15	Ccm2	11	6546887	896.5	927.5	1037	1047.5	9.90013	9.95111	9.92016	9.95195	976.842	-0.0275884	0.0728012	3.36043	0.186334	0.528759	no	-0.359553	0.719181	0.999558	-1.44219	0.14925	0.581497	-0.928025	0.353395	0.914016	9.91015	9.95153	-0.04138	-0.0509785	-0.0317815	-0.019197	NA	NA
69	ENSMUSG00000000384	ENSMUSG00000000384.15	Tbrg4	11	6615598	491	535	574	603.5	9.07039	9.14264	9.04709	9.10136	545.894	-0.0307079	0.0931456	5.41434	0.0667252	0.27026	no	-0.303225	0.761719	0.999558	-1.74275	0.0813772	0.407277	-1.29221	0.196285	0.712063	9.05874	9.122	-0.0632586	-0.072245	-0.0542722	-0.0179728	NA	NA
70	ENSMUSG00000000385	ENSMUSG00000000385.8	Tmprss2	16	97564682	2	2	0	1	0.52958	0.525348	0.534188	0.520066	1.45479	-1.72935	1.81202	3.19677	0.202223	0.556418	no	-0.901219	0.367472	0.999558	0.438338	0.661142	1	1.56908	0.116629	0.545589	0.531884	0.522707	0.00917685	0.00423182	0.0141219	-0.00989006	NA	NA
71	ENSMUSG00000000386	ENSMUSG00000000386.16	Mx1	16	97447035	1	2	2	5	1.41246	1.42602	1.40002	1.40835	2.67821	0.337616	1.36345	1.71663	0.423876	0.84364	no	0.232807	0.815911	0.999558	-0.784648	0.43266	0.95421	-0.931485	0.351603	0.911887	1.40624	1.41719	-0.0109465	-0.0135579	-0.00833511	-0.0052228	NA	NA
72	ENSMUSG00000000392	ENSMUSG00000000392.17	Fap	2	62500943	74.5	69	41.5	42.5	5.79887	5.6438	5.89463	5.72141	56.3331	0.137715	0.720917	4.58046	0.101243	0.358241	no	0.218628	0.82694	0.999558	1.87352	0.0609967	0.339626	1.5883	0.112219	0.533868	5.84675	5.68261	0.164141	0.155068	0.173215	-0.0181474	NA	NA
73	ENSMUSG00000000394	ENSMUSG00000000394.15	Gcg	2	62474530	0.5	0	35.5	0	4.09483	4.06186	4.13567	4.31115	21.3072	2.16848	5.11381	0.192557	0.908211	0.996454	no	0.424044	0.671534	0.999558	0.202394	0.839608	1	-0.397555	0.690958	1	4.11525	4.1865	-0.0712548	0.0329673	-0.175477	0.208444	NA	NA
74	ENSMUSG00000000399	ENSMUSG00000000399.10	Ndufa9	6	126821721	1896.5	2019	2103.5	2172	10.9624	11.0056	10.9876	11.003	2034.66	-0.0391234	0.0630611	2.2594	0.32313	0.73276	no	-0.588167	0.55642	0.999558	-1.33249	0.1827	0.646518	-0.497839	0.618598	1	10.975	11.0043	-0.0292712	-0.043196	-0.0153463	-0.0278496	NA	NA
75	ENSMUSG00000000402	ENSMUSG00000000402.2	Egfl6	X	166523007	71.5	76	51	48.5	6.0565	5.91987	6.09018	5.93202	64.7516	-0.066952	0.266511	23.5245	7.79337e-06	0.000153206	sigLRT	-0.236053	0.813392	0.999558	3.04848	0.00230003	0.0322267	3.39988	0.000674156	0.0140548	6.07334	5.92595	0.147395	0.136635	0.158155	-0.0215192	1. Strain Effect	1a. Strain Effect Up-regulated in High Activity
76	ENSMUSG00000000409	ENSMUSG00000000409.14	Lck	4	129548344	22.5	25.5	28.5	32	4.7087	4.75237	4.70925	4.73841	26.5665	-0.110271	0.377791	2.7785	0.249263	0.632613	no	-0.276879	0.781873	0.999558	-1.30009	0.193571	0.664934	-0.889183	0.373904	0.933546	4.70897	4.74539	-0.0364162	-0.0436697	-0.0291628	-0.014507	NA	NA
77	ENSMUSG00000000411	ENSMUSG00000000411.7	Tssk3	4	129489014	1	2.5	0.5	2	0.442197	0.437845	0.431352	0.430597	1.35527	0.298936	1.86307	0.15348	0.926131	0.996454	no	0.150099	0.880687	0.999558	0.353721	0.723548	1	0.0901511	0.928167	1	0.436775	0.434221	0.00255343	0.00435201	0.000754855	0.00359715	NA	NA
78	ENSMUSG00000000416	ENSMUSG00000000416.16	Cttnbp2	6	18366478	3035.5	3773	4604.5	4064	11.9037	11.9192	11.7782	12.0602	3885.83	0.369643	0.0987486	31.4652	1.47038e-07	4.13479e-06	sigLRT	3.5802	0.000343336	0.0619653	-0.302876	0.761985	1	-5.36277	8.19534e-08	5.32364e-06	11.8409	11.9897	-0.148762	-0.015554	-0.281969	0.266415	3. Strain Effect in Males Only	3b. Strain Effect in Males Only, Up-regulated in the Low Activity Males
79	ENSMUSG00000000420	ENSMUSG00000000420.15	Galnt1	18	24205344	1299	1415	1462.5	1497.5	10.4925	10.4964	10.4876	10.464	1434.07	-0.0403191	0.0647021	0.600627	0.740586	0.996454	no	-0.587452	0.5569	0.999558	-0.104194	0.917015	1	0.723877	0.469141	1	10.4901	10.4802	0.00988324	-0.00388123	0.0236477	-0.0275289	NA	NA
80	ENSMUSG00000000439	ENSMUSG00000000439.9	Mkrn2	6	115601902	881	972	930.5	1050.5	9.89454	9.92706	9.86468	9.87943	951.011	-0.0274266	0.0878878	0.833877	0.659062	0.996454	no	-0.293067	0.769471	0.999558	-0.774943	0.438373	0.959092	-0.354849	0.722703	1	9.87961	9.90324	-0.0236348	-0.0325172	-0.0147525	-0.0177647	NA	NA
81	ENSMUSG00000000440	ENSMUSG00000000440.12	Pparg	6	115360951	21.5	19	25	27	4.50804	4.54262	4.51711	4.52432	23.0969	-0.250317	0.44154	1.17426	0.555921	0.952012	no	-0.530812	0.595549	0.999558	-0.987024	0.323631	0.84732	-0.228985	0.818881	1	4.51258	4.53347	-0.0208933	-0.0345784	-0.0072082	-0.0273702	NA	NA
82	ENSMUSG00000000441	ENSMUSG00000000441.17	Raf1	6	115618067	1314.5	1408.5	1594	1574.5	10.4895	10.5393	10.5042	10.5749	1476.51	0.0288026	0.0570756	9.92537	0.00699414	0.0504238	no	0.481056	0.630477	0.999558	-1.74907	0.0802782	0.404428	-2.42412	0.0153454	0.149753	10.4968	10.5571	-0.0602334	-0.0497686	-0.0706982	0.0209296	NA	NA
83	ENSMUSG00000000486	ENSMUSG00000000486.13	1-Sep	7	127214447	38.5	48	46	45	5.49723	5.47115	5.45476	5.4944	44.7889	0.376259	0.316142	1.47562	0.478159	0.890918	no	1.1212	0.262202	0.999558	0.62365	0.532857	1	-0.959091	0.337513	0.896444	5.476	5.48278	-0.00677991	0.0260803	-0.0396401	0.0657203	NA	NA
84	ENSMUSG00000000489	ENSMUSG00000000489.7	Pdgfb	15	79995874	503	506	541	558	8.9835	9.01786	9.00911	9.02675	517.28	-0.0249307	0.15	0.375517	0.828815	0.996454	no	-0.155375	0.876526	0.999558	-0.499639	0.61733	1	-0.279225	0.780072	1	8.99631	9.02231	-0.0260005	-0.0343636	-0.0176375	-0.0167262	NA	NA
85	ENSMUSG00000000530	ENSMUSG00000000530.16	Acvrl1	15	101128522	302.5	330	312	306.5	8.30757	8.22163	8.26058	8.2124	306.016	0.085515	0.172146	2.36204	0.306966	0.712831	no	0.462881	0.643449	0.999558	1.28468	0.198903	0.674263	0.623655	0.532854	1	8.28407	8.21702	0.0670554	0.0859385	0.0481723	0.0377662	NA	NA
86	ENSMUSG00000000531	ENSMUSG00000000531.5	Grasp	15	101224188	966.5	1133.5	1317	1458.5	10.1657	10.3611	10.0826	10.2809	1203.55	-0.00371721	0.115501	25.7805	2.52256e-06	5.60774e-05	sigLRT	-0.026902	0.978538	0.999558	-3.40625	0.000658612	0.0120145	-3.34414	0.000825387	0.0164051	10.1242	10.321	-0.196808	-0.19536	-0.198256	0.00289567	1. Strain Effect	1b. Strain Effect Up-regulated in Low Activity
87	ENSMUSG00000000532	ENSMUSG00000000532.11	Acvr1b	15	101174067	3020.5	3184	3116	3224.5	11.6252	11.5659	11.6356	11.5877	3114.97	0.0151715	0.0647113	5.51107	0.0635749	0.261478	no	0.223766	0.822939	0.999558	1.73482	0.0827735	0.411806	1.41567	0.156872	0.640801	11.6304	11.5768	0.053593	0.059318	0.0478679	0.0114501	NA	NA
88	ENSMUSG00000000538	ENSMUSG00000000538.18	Tom1l2	11	60226714	6047.5	6698	6823.5	6745	12.6993	12.666	12.7006	12.6979	6615.87	0.0422137	0.0570867	1.3121	0.518898	0.925166	no	0.717112	0.473305	0.999558	1.10687	0.26835	0.781031	0.0920715	0.926641	1	12.6999	12.6819	0.0180217	0.0333429	0.00270047	0.0306424	NA	NA
89	ENSMUSG00000000544	ENSMUSG00000000544.14	Gpa33	1	166130238	0	0	0	0	-1.90737	-1.90647	-1.9053	-1.90742	0.213375	-2.35548	6.11261	0.413197	0.813346	0.996454	no	-0.385347	0.699981	0.999558	-0.153369	0.878107	1	0.391909	0.695126	1	-1.90633	-1.90694	0.000608641	-0.000899919	0.0021172	-0.00301712	NA	NA
90	ENSMUSG00000000552	ENSMUSG00000000552.10	Zfp385a	15	103313895	1326	1249	1419.5	1394.5	10.3177	10.3597	10.39	10.3652	1322.12	-0.117399	0.207727	0.3198	0.852229	0.996454	no	-0.639292	0.522633	0.999558	-0.470582	0.63794	1	0.433509	0.664645	1	10.3538	10.3625	-0.00864152	-0.0420739	0.0247908	-0.0668647	NA	NA
91	ENSMUSG00000000555	ENSMUSG00000000555.8	Itga5	15	103344286	41	44	47.5	37	5.47302	5.43511	5.47207	5.49794	44.636	0.358082	0.371171	0.971446	0.615252	0.996454	no	0.90783	0.363968	0.999558	0.779595	0.435629	0.956565	-0.502593	0.615251	1	5.47254	5.46652	0.00602117	0.0379158	-0.0258734	0.0637892	NA	NA
92	ENSMUSG00000000560	ENSMUSG00000000560.9	Gabra2	5	70957597	5786.5	6167.5	5709.5	6396.5	12.5879	12.5901	12.5538	12.5141	6061.73	-0.0555763	0.108942	0.47691	0.787844	0.996454	no	-0.491012	0.623418	0.999558	-0.0300581	0.976021	1	0.663957	0.506718	1	12.5709	12.5521	0.0187685	-0.00217255	0.0397095	-0.0418821	NA	NA
93	ENSMUSG00000000561	ENSMUSG00000000561.14	Wdr77	3	105959369	1144	1291.5	1214.5	1296	10.295	10.2692	10.2844	10.2516	1240.08	-0.00922143	0.0734616	1.4215	0.491276	0.902946	no	-0.119237	0.905088	0.999558	0.707303	0.479378	0.988061	0.870166	0.38421	0.942448	10.2897	10.2604	0.0292924	0.0258602	0.0327245	-0.00686426	NA	NA
94	ENSMUSG00000000562	ENSMUSG00000000562.5	Adora3	3	105870858	18.5	21	20.5	20.5	4.36619	4.37463	4.38027	4.37059	20.7903	-0.199608	0.500223	0.160967	0.92267	0.996454	no	-0.369431	0.711806	0.999558	-0.239233	0.810925	1	0.28325	0.776985	1	4.37323	4.37261	0.000619315	-0.00843292	0.00967155	-0.0181045	NA	NA
95	ENSMUSG00000000563	ENSMUSG00000000563.17	Atp5pb	3	105942698	5052.5	5040.5	5488	6066.5	12.3303	12.4718	12.3949	12.3915	5403.34	-0.204539	0.0655257	18.3436	0.000103931	0.00151325	sigLRT	-3.00937	0.00261789	0.171019	-4.12708	3.67402e-05	0.0010334	0.132384	0.89468	1	12.3626	12.4316	-0.0690684	-0.1415	0.00336273	-0.144862	2. Strain Effect in Females Only	2b. Strain Effect in Females Only, Up-regulated in the Low Activity Females
96	ENSMUSG00000000567	ENSMUSG00000000567.5	Sox9	11	112782224	938.5	1201	983.5	984.5	10.0708	9.89574	10.0096	9.9161	1009.77	0.131399	0.112392	15.4912	0.000432646	0.00526912	sigLRT	1.09846	0.272004	0.999558	3.27431	0.00105921	0.0175016	1.71043	0.0871864	0.464645	10.0402	9.90592	0.134315	0.175084	0.0935451	0.081539	1. Strain Effect	1a. Strain Effect Up-regulated in High Activity
97	ENSMUSG00000000568	ENSMUSG00000000568.15	Hnrnpd	5	99955935	3810	4140.5	3883	4051	12.002	11.9212	11.9774	11.8932	3959.14	-0.00224162	0.0746466	9.71617	0.00776534	0.0548328	no	-0.0289627	0.976894	0.999558	2.09318	0.0363331	0.241795	2.12821	0.0333194	0.254697	11.9897	11.9072	0.0825185	0.0808033	0.0842338	-0.0034305	NA	NA
98	ENSMUSG00000000579	ENSMUSG00000000579.14	Dynlt1c	17	6601671	183	191.5	68.5	75	7.15463	6.67365	7.15202	6.66165	127.513	-0.059573	0.217136	176.795	4.06878e-39	8.72331e-37	sigLRT	-0.255215	0.798557	0.999558	8.56317	1.0981e-17	2.15309e-15	8.82642	1.08079e-18	2.38221e-16	7.15332	6.66765	0.485669	0.480974	0.490364	-0.0093902	1. Strain Effect	1a. Strain Effect Up-regulated in High Activity
99	ENSMUSG00000000581	ENSMUSG00000000581.8	C1d	11	17257579	788	859	905.5	981	9.76691	9.84811	9.75752	9.79527	887.623	-0.0674416	0.078289	6.58622	0.0371382	0.179401	no	-0.807688	0.41927	0.999558	-2.17362	0.0297335	0.210497	-1.01238	0.311357	0.871439	9.76221	9.82169	-0.0594729	-0.0812	-0.0377458	-0.0434542	NA	NA
100	ENSMUSG00000000594	ENSMUSG00000000594.7	Gm2a	11	55098115	1484	1588.5	1418.5	1566	10.5719	10.5387	10.5869	10.4546	1489.79	-0.146963	0.0744445	14.5582	0.000689803	0.00781687	sigLRT	-1.86214	0.0625839	0.643431	0.875422	0.381344	0.90772	3.49064	0.000481861	0.0108072	10.5794	10.4966	0.082798	0.0332469	0.132349	-0.0991023	1. Strain Effect	1a. Strain Effect Up-regulated in High Activity
101	ENSMUSG00000000600	ENSMUSG00000000600.15	Krit1	5	3803184	1272	1396	1378.5	1287.5	10.4013	10.2878	10.3544	10.4039	1318.1	0.24526	0.0713567	13.7413	0.00103781	0.010956	sigLRT	3.23162	0.00123092	0.120653	3.20713	0.00134066	0.0209696	-1.36339	0.172759	0.671373	10.3778	10.3459	0.0319749	0.113511	-0.049561	0.163072	2. Strain Effect in Females Only	2a. Strain Effect in Females Only, Up-regulated in the High Activity Females
102	ENSMUSG00000000605	ENSMUSG00000000605.9	Clcn4	7	7282309	4706.5	5076.5	5373	5286.5	12.3093	12.3106	12.3045	12.3399	5100.27	0.0476959	0.0389845	3.24218	0.197683	0.549035	no	1.18837	0.234689	0.984185	-0.0700744	0.944134	1	-1.74749	0.0805527	0.444179	12.3069	12.3252	-0.0183521	-0.0012696	-0.0354346	0.034165	NA	NA
103	ENSMUSG00000000617	ENSMUSG00000000617.14	Grm6	11	50850685	0	0	0	0	-1.72735	-1.72322	-1.72723	-1.72741	0.233283	-2.46689	6.07896	0.523192	0.769822	0.996454	no	-0.405808	0.684884	0.999558	-0.549992	0.582325	1	0	1	1	-1.72729	-1.72531	-0.00197942	-0.00413283	0.000173994	-0.00430682	NA	NA
104	ENSMUSG00000000627	ENSMUSG00000000627.15	Sema4f	6	82911885	950.5	1073.5	979.5	1048.5	10.0123	9.97178	9.96844	9.93344	1004.79	0.00905292	0.070034	2.76385	0.251095	0.635223	no	0.122133	0.902793	0.999558	1.19583	0.231762	0.726962	1.00637	0.314238	0.874221	9.99035	9.95261	0.037741	0.040488	0.034994	0.00549405	NA	NA
105	ENSMUSG00000000628	ENSMUSG00000000628.10	Hk2	6	82725025	104.5	118.5	98	109	6.75196	6.72096	6.77629	6.68598	106.941	-0.194261	0.212623	4.2275	0.120784	0.40411	no	-0.859179	0.390242	0.999558	0.624495	0.532302	1	1.82768	0.0675977	0.397801	6.76412	6.70347	0.060655	0.0309989	0.090311	-0.0593121	NA	NA
106	ENSMUSG00000000631	ENSMUSG00000000631.20	Myo18a	11	77763246	3628	4065.5	4086	3661	11.9714	11.8209	11.9433	11.9513	3886.92	0.225236	0.054474	30.5765	2.29301e-07	6.1919e-06	sigLRT	3.96657	7.29152e-05	0.0284058	5.29664	1.17953e-07	6.62529e-06	-0.310345	0.756298	1	11.9573	11.8861	0.0712682	0.150546	-0.00800969	0.158556	2. Strain Effect in Females Only	2a. Strain Effect in Females Only, Up-regulated in the High Activity Females
107	ENSMUSG00000000632	ENSMUSG00000000632.13	Sez6	11	77930800	3885	4417	4245.5	4529	12.0576	12.0627	12.0304	12.0275	4234.79	-0.005462	0.107876	0.0028062	0.998598	1	no	-0.0483574	0.961431	0.999558	-0.0240035	0.98085	1	0.0443701	0.964609	1	12.044	12.0451	-0.00111376	-0.00507317	0.00284565	-0.00791882	NA	NA
108	ENSMUSG00000000673	ENSMUSG00000000673.9	Haao	17	83831156	4	5	3	2.5	1.86187	1.84274	1.85418	1.84853	3.62661	0.737037	0.987294	2.49863	0.286701	0.684404	no	0.709648	0.477922	0.999558	1.42257	0.154861	0.591144	0.429244	0.667745	1	1.85803	1.84563	0.0123918	0.0191316	0.00565213	0.0134794	NA	NA
109	ENSMUSG00000000682	ENSMUSG00000000682.7	Cd52	4	134082448	12	11.5	20.5	22	4.01145	4.07529	4.01205	4.05605	16.4961	-0.227219	0.504548	7.89416	0.019311	0.110061	no	-0.416044	0.677378	0.999558	-2.14038	0.0323238	0.22274	-1.51627	0.129451	0.577724	4.01175	4.06567	-0.0539182	-0.0638347	-0.0440018	-0.0198329	NA	NA
110	ENSMUSG00000000686	ENSMUSG00000000686.11	Abhd15	11	77515121	18	22.5	23.5	14	4.28311	4.26535	4.27948	4.31008	19.635	0.520091	0.580784	0.838031	0.657694	0.996454	no	0.83191	0.40546	0.999558	0.468225	0.639624	1	-0.709876	0.477781	1	4.2813	4.28772	-0.00642362	0.0177605	-0.0306078	0.0483683	NA	NA
111	ENSMUSG00000000690	ENSMUSG00000000690.5	Hoxb6	11	96292476	0	0	0	0	-2.2674	-2.26743	-2.26697	-2.26742	0.0754263	-0.782813	6.12048	0.119826	0.941847	0.996454	no	-0.127901	0.898228	0.999558	0	1	1	0.194174	0.84604	1	-2.26719	-2.26743	0.000238533	3.05621e-05	0.000446504	-0.000415942	NA	NA
112	ENSMUSG00000000693	ENSMUSG00000000693.10	Loxl3	6	83034173	113	110	116	115	6.83756	6.837	6.87281	6.84928	115.685	-0.0636624	0.221826	0.206834	0.901751	0.996454	no	-0.266727	0.789679	0.999558	0.0414002	0.966977	1	0.419161	0.675098	1	6.85519	6.84314	0.0120445	0.000563312	0.0235257	-0.0229624	NA	NA
113	ENSMUSG00000000706	ENSMUSG00000000706.16	Btn1a1	13	23456992	1.5	0.5	1	3.5	0.725175	0.741307	0.729648	0.725046	1.66656	-2.35701	1.85761	1.99073	0.369588	0.787073	no	-1.17231	0.241071	0.992852	-1.1962	0.231617	0.726962	0.47864	0.632195	1	0.727411	0.733177	-0.00576547	-0.0161323	0.00460138	-0.0207337	NA	NA
114	ENSMUSG00000000708	ENSMUSG00000000708.14	Kat2b	17	53566861	659	665.5	779.5	596.5	9.3809	9.28137	9.42483	9.48055	675.551	0.260557	0.131401	4.18202	0.123562	0.410353	no	1.85372	0.0637789	0.648034	1.64588	0.0997876	0.460071	-0.973123	0.330492	0.890218	9.40287	9.38096	0.0219082	0.0995386	-0.0557221	0.155261	NA	NA
115	ENSMUSG00000000711	ENSMUSG00000000711.3	Rab5b	10	128677175	4137	4409.5	4454.5	4706	12.0945	12.1203	12.1123	12.0944	4407.99	-0.061348	0.0504466	1.52788	0.465828	0.880722	no	-1.16971	0.242119	0.99408	-0.976171	0.32898	0.853736	0.678589	0.497399	1	12.1034	12.1074	-0.00400082	-0.0258629	0.0178612	-0.0437241	NA	NA
116	ENSMUSG00000000724	ENSMUSG00000000724.10	Cryba1	11	77718615	0	1.5	1	0	-0.103078	-0.116614	-0.11474	-0.110867	0.931701	3.75876	2.40908	3.15214	0.206786	0.563632	no	1.45992	0.144311	0.842936	1.56468	0.117658	0.508844	-0.518158	0.604348	1	-0.108909	-0.11374	0.00483105	0.0135353	-0.00387325	0.0174086	NA	NA
117	ENSMUSG00000000730	ENSMUSG00000000730.13	Dnmt3l	10	78041947	1	3.5	4.5	6.5	2.05689	2.07342	2.02971	2.05795	4.17415	1.98559	1.25645	7.81297	0.020111	0.113449	no	1.50078	0.133413	0.826587	-0.753362	0.451232	0.967884	-2.34788	0.0188807	0.173149	2.0433	2.06568	-0.022383	-0.0165351	-0.028231	0.011696	NA	NA
118	ENSMUSG00000000731	ENSMUSG00000000731.15	Aire	10	78030022	4	7	8.5	10.5	2.93974	2.95939	2.92581	2.94461	7.70958	0.111639	0.812091	1.5808	0.453664	0.870602	no	0.129109	0.897272	0.999558	-0.763476	0.44518	0.963561	-0.896395	0.370042	0.929227	2.93277	2.952	-0.01923	-0.0196559	-0.018804	-0.000851901	NA	NA
119	ENSMUSG00000000732	ENSMUSG00000000732.9	Icosl	10	78069302	190	231	250.5	221.5	7.77647	7.73123	7.71597	7.83326	218.418	0.353257	0.176164	4.74804	0.0931058	0.338292	no	1.8655	0.0621113	0.641904	0.757156	0.448956	0.966239	-1.8801	0.0600941	0.369135	7.74622	7.78225	-0.0360236	0.0452439	-0.117291	0.162535	NA	NA
120	ENSMUSG00000000738	ENSMUSG00000000738.18	Spg7	8	123062942	1229.5	1229.5	1199	1171.5	10.2491	10.181	10.3044	10.2079	1207.41	-0.0440977	0.0643933	15.4893	0.000433063	0.00527217	sigLRT	-0.645453	0.518634	0.999558	2.12593	0.0335092	0.22796	3.04143	0.00235459	0.0378746	10.2768	10.1945	0.0823261	0.0681567	0.0964954	-0.0283387	1. Strain Effect	1a. Strain Effect Up-regulated in High Activity
121	ENSMUSG00000000739	ENSMUSG00000000739.14	Sult5a1	8	123140192	7	10	25.5	26.5	4.04461	4.14149	4.02522	4.1304	17.1488	0.356907	0.547809	25.682	2.64982e-06	5.85804e-05	sigLRT	0.603389	0.54625	0.999558	-2.96182	0.00305827	0.0399601	-3.60605	0.000310893	0.0075388	4.03492	4.13595	-0.101028	-0.0968749	-0.105181	0.00830597	1. Strain Effect	1b. Strain Effect Up-regulated in Low Activity
122	ENSMUSG00000000740	ENSMUSG00000000740.12	Rpl13	8	123102350	7211	7552.5	6638	8122	12.8864	12.9047	12.885	12.7623	7454.32	-0.196265	0.0934364	6.84822	0.0325782	0.162383	no	-2.03215	0.0421385	0.552592	-0.366249	0.714179	1	2.50596	0.0122118	0.127421	12.8857	12.8335	0.0521702	-0.0183062	0.122647	-0.140953	NA	NA
123	ENSMUSG00000000743	ENSMUSG00000000743.9	Chmp1a	8	123204264	1425.5	1453	2285.5	2525	10.6246	11.1173	10.6348	11.0437	1896.1	-0.119448	0.0682226	376.212	2.02624e-82	1.02743e-79	sigLRT	-1.65318	0.0982945	0.752617	-14.1237	2.71488e-45	1.88625e-42	-11.6933	1.37903e-31	6.67784e-29	10.6297	11.0805	-0.45084	-0.492701	-0.40898	-0.0837209	1. Strain Effect	1b. Strain Effect Up-regulated in Low Activity
124	ENSMUSG00000000751	ENSMUSG00000000751.13	Rpa1	11	75298166	1381	1529	1451.5	1534	10.5335	10.5187	10.5366	10.4934	1469.58	-0.0408443	0.0592248	2.60003	0.272528	0.665945	no	-0.653546	0.513405	0.999558	0.519101	0.60369	1	1.43468	0.151379	0.628462	10.535	10.5061	0.0289649	0.0147392	0.0431907	-0.0284515	NA	NA
125	ENSMUSG00000000753	ENSMUSG00000000753.15	Serpinf1	11	75409769	330.5	384	338.5	337.5	8.528	8.43496	8.48918	8.39526	353.999	-0.0162633	0.140256	6.16628	0.0458153	0.208515	no	-0.105533	0.915953	0.999558	1.56509	0.117561	0.508623	1.6951	0.0900572	0.473183	8.50859	8.41511	0.0934824	0.0930474	0.0939174	-0.000869999	NA	NA
126	ENSMUSG00000000759	ENSMUSG00000000759.14	Tubgcp3	8	12614277	898	895.5	977.5	965	9.83555	9.85425	9.8715	9.89409	932.6	0.00638509	0.0759973	0.764527	0.682315	0.996454	no	0.0766848	0.938874	0.999558	-0.520786	0.602516	1	-0.629424	0.529072	1	9.85353	9.87417	-0.020646	-0.0187027	-0.0225893	0.00388666	NA	NA
127	ENSMUSG00000000766	ENSMUSG00000000766.18	Oprm1	10	6758506	34.5	22	21	15.5	4.68616	4.59547	4.74285	4.63944	25.8648	0.124332	0.467066	14.3386	0.000769847	0.00855698	sigLRT	0.248599	0.803671	0.999558	2.6211	0.00876477	0.0887304	2.39795	0.0164871	0.15748	4.71451	4.61746	0.0970484	0.0906931	0.103404	-0.0127106	1. Strain Effect	1a. Strain Effect Up-regulated in High Activity
128	ENSMUSG00000000776	ENSMUSG00000000776.13	Polr3d	14	70438757	412.5	426.5	440	469	8.75625	8.79409	8.79953	8.80701	443.209	-0.049527	0.114998	0.762865	0.682882	0.996454	no	-0.405093	0.685409	0.999558	-0.784811	0.432564	0.95421	-0.211716	0.832329	1	8.77789	8.80055	-0.0226601	-0.0378403	-0.00747992	-0.0303604	NA	NA
129	ENSMUSG00000000782	ENSMUSG00000000782.16	Tcf7	11	52252371	76	57	61.5	75.5	6.03801	6.09966	6.12572	6.04459	67.9268	-0.598239	0.283674	4.54653	0.102975	0.362804	no	-1.97362	0.0484248	0.580137	-1.19695	0.231325	0.726595	1.59466	0.110788	0.529505	6.08186	6.07212	0.0097405	-0.0616489	0.0811298	-0.142779	NA	NA
130	ENSMUSG00000000787	ENSMUSG00000000787.12	Ddx3x	X	13280970	5558.5	7472.5	5830.5	7425.5	12.8002	12.7367	12.563	12.5099	6480	0.0135603	0.0551286	8.75953	0.0125283	0.0790472	no	0.238555	0.811451	0.999558	2.20315	0.0275842	0.200681	1.83921	0.0658839	0.391239	12.6816	12.6233	0.0583415	0.0635163	0.0531667	0.0103496	NA	NA
131	ENSMUSG00000000791	ENSMUSG00000000791.9	Il12rb1	8	70808449	26	33.5	19.5	10	4.52509	4.37544	4.50028	4.41292	22.3982	0.757557	0.528807	23.6264	7.40614e-06	0.000146586	sigLRT	1.32637	0.184718	0.910903	3.93867	8.19359e-05	0.00208493	2.17142	0.0298991	0.237174	4.51268	4.39418	0.118502	0.149649	0.0873543	0.0622948	1. Strain Effect	1a. Strain Effect Up-regulated in High Activity
132	ENSMUSG00000000792	ENSMUSG00000000792.2	Slc5a5	8	70882889	126.5	97.5	363.5	391.5	7.35932	8.14854	7.4288	8.07717	236.324	-0.310214	0.236467	184.967	6.83913e-41	1.49641e-38	sigLRT	-1.22162	0.221853	0.968863	-9.85301	6.6524e-23	1.91541e-20	-8.14892	3.67187e-16	6.44797e-14	7.39406	8.11285	-0.718796	-0.789219	-0.648374	-0.140846	1. Strain Effect	1b. Strain Effect Up-regulated in Low Activity
133	ENSMUSG00000000794	ENSMUSG00000000794.9	Kcnn3	3	89520164	625.5	582.5	556.5	480.5	9.14954	8.96642	9.29662	9.12435	567.47	0.0359422	0.120876	25.3009	3.20609e-06	6.9205e-05	sigLRT	0.27599	0.782556	0.999558	3.47896	0.000503369	0.00970305	3.14164	0.00168004	0.0290709	9.22308	9.04539	0.177693	0.183118	0.172268	0.0108503	1. Strain Effect	1a. Strain Effect Up-regulated in High Activity
134	ENSMUSG00000000804	ENSMUSG00000000804.14	Usp32	11	84984442	3182	3483.5	3878.5	3509.5	11.7629	11.7178	11.7378	11.8466	3489.25	0.216545	0.0650294	12.9674	0.00152812	0.0149787	sigLRT	3.18375	0.00145382	0.130456	1.32481	0.185235	0.650633	-3.17817	0.00148209	0.0262279	11.7503	11.7822	-0.0318877	0.0450283	-0.108804	0.153832	3. Strain Effect in Males Only	3b. Strain Effect in Males Only, Up-regulated in the Low Activity Males
135	ENSMUSG00000000805	ENSMUSG00000000805.18	Car4	11	84957786	698	679	720	761	9.42812	9.48442	9.51719	9.46751	712.756	-0.172234	0.102094	2.86145	0.239135	0.616311	no	-1.57081	0.116228	0.790169	-1.19563	0.23184	0.726962	1.02579	0.304993	0.863042	9.47266	9.47597	-0.00331046	-0.0563032	0.0496822	-0.105985	NA	NA
136	ENSMUSG00000000811	ENSMUSG00000000811.13	Txnrd3	6	89643988	84.5	89.5	83	108	6.4868	6.56295	6.50305	6.45658	91.0934	-0.419378	0.224874	3.66663	0.159883	0.482518	no	-1.75367	0.0794876	0.695605	-1.50927	0.131231	0.540796	0.978092	0.328029	0.887039	6.49492	6.50976	-0.0148394	-0.0761533	0.0464744	-0.122628	NA	NA
137	ENSMUSG00000000817	ENSMUSG00000000817.10	Fasl	1	161780689	0	0	0.5	0.5	-1.18659	-1.18326	-1.18638	-1.18494	0.437502	-0.661704	3.19719	0.47339	0.789232	0.996454	no	-0.193698	0.846412	0.999558	-0.529767	0.596273	1	-0.244704	0.806686	1	-1.18649	-1.1841	-0.0023827	-0.00332127	-0.00144413	-0.00187713	NA	NA
138	ENSMUSG00000000823	ENSMUSG00000000823.16	Zfp512b	2	181582103	1591	1807	1676.5	1780	10.7943	10.7455	10.7646	10.7134	1731.18	-0.000911544	0.0987484	2.0948	0.350849	0.765304	no	-0.0076198	0.99392	0.999663	0.96386	0.335116	0.86082	0.970901	0.331598	0.890974	10.7795	10.7295	0.0499788	0.0488152	0.0511425	-0.00232732	NA	NA
139	ENSMUSG00000000826	ENSMUSG00000000826.16	Dnajc5	2	181520485	9508.5	10208	10857	11142.5	13.3303	13.3564	13.3207	13.3582	10383	0.0157735	0.0474239	3.58768	0.16632	0.494472	no	0.327439	0.743336	0.999558	-1.06735	0.285816	0.803704	-1.52796	0.126523	0.570415	13.3255	13.3573	-0.0318455	-0.026152	-0.0375391	0.0113871	NA	NA
140	ENSMUSG00000000827	ENSMUSG00000000827.18	Tpd52l2	2	181497142	1061	1028.5	1112	1176	10.0712	10.1235	10.1424	10.1194	1109.84	-0.113677	0.0857583	2.04619	0.359481	0.775867	no	-1.24553	0.212937	0.955831	-1.23607	0.216434	0.70389	0.525464	0.599261	1	10.1068	10.1215	-0.0146939	-0.0523137	0.0229259	-0.0752397	NA	NA
141	ENSMUSG00000000838	ENSMUSG00000000838.17	Fmr1	X	68678541	1639	1786	1828.5	1806	10.7846	10.7667	10.7595	10.8059	1758.2	0.0929992	0.0598369	2.86633	0.238552	0.615653	no	1.47091	0.141317	0.840818	0.585682	0.558089	1	-1.49233	0.135612	0.592283	10.772	10.7863	-0.0142343	0.0179391	-0.0464076	0.0643467	NA	NA
142	ENSMUSG00000000861	ENSMUSG00000000861.15	Bcl11a	11	24078056	2671	2871.5	2875	3065.5	11.4978	11.5011	11.4719	11.4538	2862.92	-0.0312101	0.0868604	0.196096	0.906606	0.996454	no	-0.340533	0.733455	0.999558	-0.0667354	0.946792	1	0.414297	0.678657	1	11.4849	11.4775	0.00739523	-0.00328116	0.0180716	-0.0213528	NA	NA
143	ENSMUSG00000000869	ENSMUSG00000000869.12	Il4	11	53602982	0	0.5	0	0	-1.36489	-1.36796	-1.36323	-1.36644	0.355719	0.275746	4.26694	0.718206	0.698302	0.996454	no	0.0605731	0.951699	0.999558	0.453731	0.650022	1	0.372172	0.709765	1	-1.36406	-1.3672	0.00314221	0.00307907	0.00320535	-0.000126287	NA	NA
144	ENSMUSG00000000876	ENSMUSG00000000876.11	Pxmp4	2	154585758	384.5	364.5	417	445.5	8.57879	8.70065	8.63274	8.62001	398.038	-0.247323	0.115442	7.80828	0.0201583	0.113613	no	-1.99566	0.0459711	0.566987	-2.58801	0.00965336	0.0952226	0.244184	0.807088	1	8.60576	8.66033	-0.0545676	-0.121864	0.012729	-0.134593	NA	NA
145	ENSMUSG00000000881	ENSMUSG00000000881.12	Dlg3	X	100767722	4990	5682	5996.5	6136	12.4543	12.5012	12.4109	12.514	5685.82	0.0763766	0.0885011	6.2051	0.0449344	0.205599	no	0.831538	0.40567	0.999558	-1.0048	0.314991	0.838368	-2.17888	0.0293409	0.234082	12.4326	12.5076	-0.0749823	-0.0469171	-0.103047	0.0561303	NA	NA
146	ENSMUSG00000000884	ENSMUSG00000000884.17	Gnb1l	16	18498713	67	73.5	74.5	93	6.16793	6.27341	6.18872	6.2007	74.2652	-0.350552	0.254695	4.99712	0.0822035	0.311764	no	-1.29304	0.195997	0.928918	-2.08066	0.0374647	0.247071	-0.231192	0.817165	1	6.17833	6.23706	-0.058731	-0.105486	-0.0119759	-0.0935102	NA	NA
147	ENSMUSG00000000889	ENSMUSG00000000889.8	Dbh	2	27165233	8.5	7	19	15	3.69009	3.71833	3.68716	3.77228	13.304	0.758313	0.657495	8.6231	0.0134127	0.0834224	no	1.07997	0.280156	0.999558	-0.994411	0.320023	0.843932	-2.54397	0.01096	0.118419	3.68862	3.74531	-0.0566817	-0.0282426	-0.0851208	0.0568782	NA	NA
148	ENSMUSG00000000901	ENSMUSG00000000901.17	Mmp11	10	75923222	31	29	29	30.5	4.91928	4.92248	4.96404	4.91181	30.6269	-0.412553	0.370577	2.26107	0.32286	0.73256	no	-1.04526	0.295905	0.999558	-0.0749806	0.94023	1	1.40939	0.158718	0.645292	4.94166	4.91715	0.0245167	-0.00319633	0.0522297	-0.055426	NA	NA
149	ENSMUSG00000000902	ENSMUSG00000000902.13	Smarcb1	10	75896769	1189	1323.5	1306.5	1359.5	10.3425	10.363	10.3553	10.3038	1298.74	-0.109494	0.0814951	2.1588	0.339799	0.751828	no	-1.26285	0.206643	0.943914	-0.493247	0.621838	1	1.29008	0.197022	0.713591	10.3489	10.3334	0.0155352	-0.020476	0.0515465	-0.0720225	NA	NA
150	ENSMUSG00000000903	ENSMUSG00000000903.3	Vpreb3	10	75943057	0	1	2.5	0	0.630957	0.615614	0.614509	0.634378	1.56326	5.60178	2.22067	6.53139	0.0381703	0.183088	no	2.36362	0.0180975	0.406119	1.43079	0.15249	0.586363	-1.91301	0.0557468	0.353803	0.622733	0.624996	-0.00226288	0.0153427	-0.0198685	0.0352112	NA	NA
151	ENSMUSG00000000915	ENSMUSG00000000915.15	Hip1r	5	123973628	1829	1989.5	2215.5	2152	10.9685	11.0024	10.937	11.0143	2024.79	0.0652331	0.0965813	3.34241	0.18802	0.531861	no	0.638438	0.523188	0.999558	-0.687648	0.491675	0.999105	-1.58767	0.112361	0.534224	10.9528	11.0083	-0.0555715	-0.0338699	-0.0772731	0.0434032	NA	NA
152	ENSMUSG00000000916	ENSMUSG00000000916.15	Nsun5	5	135369953	238	248	257	278.5	7.94384	8.02592	7.97243	8.01146	255.133	-0.0765139	0.176689	2.1936	0.333937	0.744894	no	-0.405151	0.685366	0.999558	-1.21778	0.223307	0.714761	-0.642017	0.520862	1	7.95813	8.01869	-0.0605593	-0.0820843	-0.0390342	-0.0430501	NA	NA
153	ENSMUSG00000000934	ENSMUSG00000000934.9	Top1mt	15	75657035	312	373.5	398	404	8.54206	8.56402	8.45419	8.54135	369.344	0.127702	0.114691	4.37939	0.111951	0.384628	no	1.02842	0.303751	0.999558	-0.453072	0.650497	1	-1.88306	0.0596928	0.368315	8.49813	8.55268	-0.0545594	-0.0219589	-0.0871599	0.065201	NA	NA
154	ENSMUSG00000000942	ENSMUSG00000000942.10	Hoxa4	6	52189671	0	0	0	0	-2.26738	-2.2671	-2.26734	-2.26739	0.0598604	-0.782813	6.12048	0.0814316	0.960102	0.996454	no	-0.127901	0.898228	0.999558	-0.153373	0.878104	1	0	1	1	-2.26736	-2.26725	-0.000116278	-0.000283379	5.0823e-05	-0.000334202	NA	NA
155	ENSMUSG00000000948	ENSMUSG00000000948.16	Gm38393	7	59974149	402.5	469.5	528.5	465	8.88831	8.82895	8.83465	8.94734	473.058	0.296673	0.188406	2.60448	0.271923	0.665382	no	1.47327	0.140678	0.840619	0.806593	0.419901	0.944657	-1.27692	0.201631	0.721302	8.86148	8.88815	-0.0266652	0.0593539	-0.112684	0.172038	NA	NA
156	ENSMUSG00000000957	ENSMUSG00000000957.11	Mmp14	14	54431612	458	499.5	453.5	493.5	8.92407	8.9075	8.9436	8.82414	479.782	-0.183276	0.143135	4.15733	0.125097	0.413753	no	-1.19365	0.232616	0.982537	0.210598	0.833201	1	1.89101	0.0586234	0.364515	8.93383	8.86582	0.0680147	0.0165706	0.119459	-0.102888	NA	NA
157	ENSMUSG00000000958	ENSMUSG00000000958.10	Slc7a7	14	54369442	55.5	55.5	49	55	5.77863	5.73736	5.78564	5.71313	54.2211	-0.161355	0.278932	4.34138	0.114099	0.389244	no	-0.549534	0.582639	0.999558	0.961375	0.336364	0.862706	1.71778	0.0858362	0.461037	5.78214	5.72525	0.0568888	0.0412668	0.0725109	-0.0312441	NA	NA
158	ENSMUSG00000000959	ENSMUSG00000000959.7	Oxa1l	14	54360834	988.5	1019.5	965	1093.5	9.9689	10.0049	10.0039	9.9254	1008.2	-0.173989	0.0784592	5.50836	0.0636611	0.261698	no	-2.08022	0.0375055	0.531314	-0.948552	0.342848	0.868328	1.98874	0.0467294	0.314865	9.98639	9.96513	0.0212601	-0.0359623	0.0784825	-0.114445	NA	NA
159	ENSMUSG00000000976	ENSMUSG00000000976.13	Heatr6	11	83753696	418.5	452.5	437	451.5	8.80034	8.74092	8.77656	8.76021	437.089	0.076034	0.108741	2.07641	0.354089	0.769167	no	0.648522	0.516648	0.999558	1.28762	0.197879	0.672081	0.36439	0.715567	1	8.78845	8.75057	0.0378814	0.059412	0.0163507	0.0430613	NA	NA
160	ENSMUSG00000000982	ENSMUSG00000000982.5	Ccl3	11	83647844	2	4.5	0.5	3	1.44831	1.4437	1.43253	1.42399	2.7185	-0.868723	1.35481	1.14662	0.563657	0.958124	no	-0.594074	0.552462	0.999558	0.260483	0.794491	1	0.956949	0.338593	0.897316	1.44042	1.43385	0.00657201	0.00460399	0.00854003	-0.00393604	NA	NA
161	ENSMUSG00000000983	ENSMUSG00000000983.13	Wfdc18	11	83709015	9.5	10	8	11.5	3.40872	3.40929	3.41187	3.41028	10.725	-0.00655555	0.731998	0.00014445	0.999928	1	no	-0.0100263	0.992	0.999558	0.000683774	0.999454	1	0.0148575	0.988146	1	3.41029	3.40979	0.00050506	-0.000575357	0.00158548	-0.00216083	NA	NA
162	ENSMUSG00000001014	ENSMUSG00000001014.6	Icam4	9	21029373	16	23.5	18	16.5	4.11826	4.07919	4.08891	4.09183	17.1982	0.524634	0.555516	1.54995	0.460715	0.876546	no	0.879986	0.378867	0.999558	1.15375	0.248602	0.752611	-0.0992755	0.92092	1	4.10358	4.08551	0.0180749	0.0390638	-0.00291391	0.0419777	NA	NA
163	ENSMUSG00000001016	ENSMUSG00000001016.12	Ilf2	3	90476126	1516	1553.5	1613.5	1738	10.6076	10.6806	10.6544	10.6423	1604.66	-0.125536	0.0787659	3.84709	0.146088	0.456141	no	-1.50407	0.132563	0.825536	-1.82347	0.0682319	0.365092	0.305858	0.759713	1	10.631	10.6614	-0.0304674	-0.072967	0.0120322	-0.0849992	NA	NA
164	ENSMUSG00000001017	ENSMUSG00000001017.15	Chtop	3	90498956	3547	3717	3415	3683.5	11.8443	11.7874	11.8594	11.7359	3587.73	-0.094631	0.0564347	23.1158	9.56007e-06	0.000184196	sigLRT	-1.60516	0.108459	0.772988	1.92637	0.0540582	0.315499	4.18201	2.8895e-05	0.000963969	11.8518	11.7617	0.0901399	0.0568402	0.12344	-0.0665993	1. Strain Effect	1a. Strain Effect Up-regulated in High Activity
165	ENSMUSG00000001018	ENSMUSG00000001018.15	Snapin	3	90488026	623.5	653	1025	1074.5	9.47017	9.88286	9.48055	9.84803	830.205	-0.0727496	0.0720593	299.306	1.01497e-65	4.15682e-63	sigLRT	-0.944452	0.344939	0.999558	-12.1755	4.20067e-34	2.16538e-31	-10.718	8.37891e-27	3.00888e-24	9.47536	9.86545	-0.390088	-0.412689	-0.367486	-0.0452025	1. Strain Effect	1b. Strain Effect Up-regulated in Low Activity
166	ENSMUSG00000001020	ENSMUSG00000001020.8	S100a4	3	90603771	22.5	19	28.5	34.5	4.66569	4.76757	4.70507	4.71867	26.5048	-0.765854	0.45196	7.77735	0.0204724	0.115018	no	-1.59246	0.11128	0.777526	-2.58833	0.00964429	0.095192	-0.341409	0.732796	1	4.68538	4.74312	-0.057739	-0.101883	-0.0135952	-0.0882875	NA	NA
167	ENSMUSG00000001021	ENSMUSG00000001021.13	S100a3	3	90584659	4	7	8	9	2.71157	2.71735	2.69128	2.71627	6.5683	0.746174	0.844166	2.17423	0.337189	0.749	no	0.812749	0.416362	0.999558	-0.251624	0.801331	1	-1.34065	0.180035	0.685643	2.70143	2.71681	-0.0153873	-0.00578166	-0.0249929	0.0192112	NA	NA
168	ENSMUSG00000001023	ENSMUSG00000001023.10	S100a5	3	90608523	1	1.5	2	2	1.37432	1.35699	1.34926	1.35352	2.61705	1.54926	1.72969	0.955187	0.620274	0.996454	no	0.833056	0.404813	0.999558	0.823227	0.410379	0.937114	-0.379624	0.704225	1	1.36179	1.35525	0.00653629	0.0173234	-0.00425079	0.0215742	NA	NA
169	ENSMUSG00000001025	ENSMUSG00000001025.8	S100a6	3	90612882	296.5	307.5	267.5	305.5	8.24518	8.19048	8.25454	8.08287	294.391	-0.24097	0.153514	11.6996	0.00288048	0.0250318	sigLRT	-1.45748	0.144985	0.844555	0.987271	0.32351	0.847281	3.02	0.00252777	0.0398558	8.24986	8.13668	0.113187	0.0547018	0.171673	-0.116971	1. Strain Effect	1a. Strain Effect Up-regulated in High Activity
170	ENSMUSG00000001027	ENSMUSG00000001027.7	Scn4a	11	106318592	3	2.5	0	2	1.01398	1.00969	1.02099	0.996838	2.02043	-3.19779	1.64403	8.15955	0.0169112	0.0995815	no	-1.84198	0.0654774	0.651612	0.350447	0.726004	1	2.6095	0.0090674	0.104092	1.01748	1.00327	0.0142178	0.00428391	0.0241517	-0.0198678	NA	NA
171	ENSMUSG00000001029	ENSMUSG00000001029.15	Icam2	11	106377656	58.5	47	57.5	61	5.78646	5.85592	5.85519	5.84968	57.4628	-0.366829	0.28861	2.784	0.248578	0.631569	no	-1.20083	0.229817	0.979061	-1.56885	0.116684	0.50629	0.118243	0.905875	1	5.82082	5.8528	-0.031975	-0.0694523	0.00550225	-0.0749546	NA	NA
172	ENSMUSG00000001034	ENSMUSG00000001034.17	Mapk7	11	61488812	482.5	588	668.5	723.5	9.23101	9.37189	9.14596	9.31823	619.762	0.0499851	0.126798	17.1481	0.000188944	0.0025641	sigLRT	0.371453	0.7103	0.999558	-2.47991	0.0131415	0.119082	-2.97403	0.00293915	0.0446885	9.18849	9.34506	-0.156572	-0.140882	-0.172262	0.0313804	1. Strain Effect	1b. Strain Effect Up-regulated in Low Activity
173	ENSMUSG00000001036	ENSMUSG00000001036.17	Epn2	11	61517249	3508	3938.5	4574	4345.5	11.9849	12.033	11.9359	12.0904	4137.96	0.147283	0.0824549	14.7569	0.00062457	0.00721066	sigLRT	1.71182	0.0869298	0.720169	-1.09665	0.272796	0.787114	-3.51439	0.000440768	0.0100477	11.9604	12.0617	-0.101307	-0.0481405	-0.154474	0.106334	1. Strain Effect	1b. Strain Effect Up-regulated in Low Activity
174	ENSMUSG00000001039	ENSMUSG00000001039.12	B9d1	11	61505144	195	169	200	199.5	7.49358	7.58337	7.62004	7.55616	189.965	-0.366365	0.162451	5.22542	0.0733357	0.288085	no	-2.11455	0.0344687	0.513393	-1.74593	0.0808238	0.4059	1.24221	0.21416	0.742841	7.55681	7.56976	-0.0129506	-0.0897816	0.0638804	-0.153662	NA	NA
175	ENSMUSG00000001052	ENSMUSG00000001052.15	Sec24b	3	129982759	1093	1171.5	1264.5	1110.5	10.2039	10.0962	10.1887	10.2279	1161.62	0.227372	0.0755443	10.946	0.0041987	0.0338194	sigLRT	2.82825	0.00468039	0.221504	2.91447	0.00356296	0.04492	-1.08242	0.279067	0.832266	10.1963	10.1621	0.0342153	0.107663	-0.0392323	0.146895	2. Strain Effect in Females Only	2a. Strain Effect in Females Only, Up-regulated in the High Activity Females
176	ENSMUSG00000001053	ENSMUSG00000001053.15	N4bp3	11	51643063	315.5	357	389.5	409	8.52958	8.55232	8.48815	8.53675	370.074	0.0394418	0.151934	0.839042	0.657362	0.996454	no	0.242225	0.808606	0.999558	-0.41283	0.679731	1	-0.750434	0.452993	0.998253	8.50887	8.54453	-0.0356694	-0.0227409	-0.0485979	0.025857	NA	NA
177	ENSMUSG00000001054	ENSMUSG00000001054.9	Rmnd5b	11	51623671	1004	1071	1142	1244	10.064	10.1825	10.0792	10.1143	1107.78	-0.125273	0.0956349	7.8717	0.0195291	0.111006	no	-1.2279	0.219485	0.965285	-2.51813	0.0117981	0.110415	-0.772026	0.440099	0.989441	10.0716	10.1484	-0.07685	-0.11852	-0.0351799	-0.0833402	NA	NA
178	ENSMUSG00000001056	ENSMUSG00000001056.3	Nhp2	11	51619735	712	800	757.5	888	9.62429	9.68844	9.57252	9.57764	785.942	-0.091558	0.0830105	3.13934	0.208114	0.565612	no	-1.02922	0.303377	0.999558	-1.64321	0.100339	0.461549	-0.168446	0.866232	1	9.59841	9.63304	-0.0346328	-0.0641466	-0.005119	-0.0590276	NA	NA
179	ENSMUSG00000001062	ENSMUSG00000001062.18	Vps9d1	8	123242356	1193	1175.5	1235.5	1185.5	10.1963	10.1806	10.2822	10.21	1192.26	-0.0854529	0.0774234	4.103	0.128542	0.419951	no	-1.03556	0.300408	0.999558	0.394341	0.693329	1	1.86195	0.0626097	0.378692	10.2392	10.1953	0.0439388	0.0156348	0.0722429	-0.0566081	NA	NA
180	ENSMUSG00000001065	ENSMUSG00000001065.15	Zfp276	8	123254195	339	404	529	468.5	8.70424	8.78789	8.62638	8.88278	433.56	0.315728	0.122634	31.539	1.41707e-07	4.0025e-06	sigLRT	2.38966	0.0168641	0.397148	-1.60387	0.108743	0.484851	-4.96233	6.96529e-07	3.54476e-05	8.66531	8.83534	-0.170031	-0.0836587	-0.256403	0.172744	3. Strain Effect in Males Only	3b. Strain Effect in Males Only, Up-regulated in the Low Activity Males
181	ENSMUSG00000001076	ENSMUSG00000001076.7	C1ql4	15	99084086	1.5	0	0.5	0.5	-0.360499	-0.356846	-0.345547	-0.354825	0.809064	-2.82549	2.85087	1.35922	0.506815	0.91646	no	-0.904322	0.365825	0.999558	-0.592113	0.553775	1	0.694643	0.487279	1	-0.353023	-0.355835	0.0028123	-0.00365314	0.00927774	-0.0129309	NA	NA
182	ENSMUSG00000001082	ENSMUSG00000001082.12	Mfsd10	5	34633642	279.5	301	291.5	324	8.20753	8.245	8.21869	8.19058	297.894	-0.132874	0.132836	1.01785	0.601142	0.985653	no	-0.93377	0.350423	0.999558	-0.741149	0.458603	0.973238	0.580315	0.561702	1	8.21311	8.21779	-0.00468335	-0.0374701	0.0281035	-0.0655736	NA	NA
183	ENSMUSG00000001089	ENSMUSG00000001089.14	Luzp1	4	136469761	2541.5	3018	3729	3244	11.5605	11.6064	11.5036	11.7685	3142.54	0.308055	0.0861677	38.2845	4.85991e-09	1.77428e-07	sigLRT	3.41062	0.000648157	0.0862724	-0.998604	0.317987	0.841696	-5.82186	5.81965e-09	4.62677e-07	11.5321	11.6874	-0.155355	-0.0459067	-0.264803	0.218896	3. Strain Effect in Males Only	3b. Strain Effect in Males Only, Up-regulated in the Low Activity Males
184	ENSMUSG00000001095	ENSMUSG00000001095.5	Slc13a2	11	78397087	0	0	0	0.5	-1.90728	-1.90564	-1.90718	-1.90646	0.181722	-0.786197	6.11944	0.320069	0.852114	0.996454	no	-0.128475	0.897773	0.999558	-0.320933	0.748261	1	-0.139159	0.889324	1	-1.90723	-1.90605	-0.00117372	-0.00163606	-0.000711382	-0.000924677	NA	NA
185	ENSMUSG00000001098	ENSMUSG00000001098.15	Kctd10	5	114363567	1367.5	1353.5	1446	1499.5	10.4182	10.468	10.49	10.4588	1408.89	-0.121862	0.0763812	2.66998	0.263161	0.652591	no	-1.50095	0.133369	0.826587	-1.29608	0.194948	0.667581	0.826704	0.408405	0.962511	10.4541	10.4634	-0.00928939	-0.04982	0.0312412	-0.0810611	NA	NA
186	ENSMUSG00000001100	ENSMUSG00000001100.10	Poldip2	11	78512193	1928.5	2058.5	2199	2335	11.023	11.0977	11.0352	11.0663	2130.12	-0.0618759	0.0605302	7.37447	0.0250411	0.134128	no	-0.966769	0.333659	0.999558	-2.37181	0.0177013	0.147211	-0.994907	0.319782	0.880295	11.0291	11.082	-0.0529188	-0.074669	-0.0311686	-0.0435005	NA	NA
187	ENSMUSG00000001103	ENSMUSG00000001103.7	Sebox	11	78503447	139.5	176	165	181	7.38244	7.42426	7.28625	7.35688	165.715	0.0725282	0.230678	1.43623	0.48767	0.899457	no	0.298567	0.765271	0.999558	-0.564169	0.572639	1	-0.971815	0.331142	0.890776	7.33435	7.39057	-0.0562206	-0.0418151	-0.070626	0.0288109	NA	NA
188	ENSMUSG00000001105	ENSMUSG00000001105.15	Ift20	11	78536361	927.5	938.5	960	1101	9.87863	9.97209	9.9437	9.87558	969.259	-0.24985	0.0946907	7.1469	0.0280589	0.145889	no	-2.47206	0.0134337	0.36475	-2.02539	0.042827	0.270082	1.47217	0.140975	0.603743	9.91117	9.92384	-0.0126661	-0.0934531	0.0681208	-0.161574	NA	NA
189	ENSMUSG00000001119	ENSMUSG00000001119.7	Col6a1	10	76708792	231	340	229	335.5	8.22631	8.23743	8.0789	7.99756	288.278	-0.172095	0.389019	0.389857	0.822893	0.996454	no	-0.512354	0.608403	0.999558	0.00217242	0.998267	1	0.722879	0.469754	1	8.1526	8.1175	0.0351071	-0.0111261	0.0813402	-0.0924663	NA	NA
190	ENSMUSG00000001120	ENSMUSG00000001120.15	Pcbp3	10	76761857	812	769	744.5	778.5	9.59195	9.5661	9.69484	9.53389	777.219	-0.219117	0.104147	12.8178	0.00164682	0.015932	sigLRT	-1.96889	0.0489659	0.583242	0.525061	0.599541	1	3.30968	0.000934026	0.0181137	9.64339	9.55	0.093398	0.025854	0.160942	-0.135088	3. Strain Effect in Males Only	3a. Strain Effect in Males Only, Up-regulated in the High Activity Males
191	ENSMUSG00000001123	ENSMUSG00000001123.15	Lgals9	11	78962974	155.5	155.5	167.5	176	7.33629	7.38745	7.36148	7.38842	165.939	-0.0681547	0.195726	1.22465	0.54209	0.942066	no	-0.327126	0.743573	0.999558	-0.925772	0.354565	0.881363	-0.461795	0.644228	1	7.34888	7.38793	-0.0390483	-0.0511588	-0.0269377	-0.0242211	NA	NA
192	ENSMUSG00000001127	ENSMUSG00000001127.12	Araf	X	20797814	3138.5	3133	3247.5	3460.5	11.6172	11.6733	11.689	11.6421	3228.54	-0.14416	0.0613983	5.57174	0.0616754	0.256018	no	-2.24244	0.0249332	0.454618	-1.74819	0.0804314	0.40488	1.42331	0.154645	0.63522	11.6531	11.6577	-0.00461382	-0.0560776	0.04685	-0.102928	NA	NA
193	ENSMUSG00000001128	ENSMUSG00000001128.7	Cfp	X	20925454	68.5	95	117	103	6.54872	6.54818	6.49036	6.62769	94.5099	0.449918	0.249687	6.71128	0.034887	0.170943	no	1.6925	0.0905511	0.729803	-0.0446041	0.964423	1	-2.42951	0.0151194	0.148408	6.51954	6.58793	-0.0683899	0.000548	-0.137328	0.137876	NA	NA
194	ENSMUSG00000001131	ENSMUSG00000001131.11	Timp1	X	20870166	3.5	4.5	2	3.5	1.8591	1.85218	1.85856	1.8397	3.63736	-0.877761	1.0594	2.62824	0.26871	0.660807	no	-0.782472	0.433937	0.999558	0.443473	0.657424	1	1.45343	0.146104	0.616109	1.85883	1.84594	0.0128907	0.00692734	0.0188541	-0.0119268	NA	NA
195	ENSMUSG00000001134	ENSMUSG00000001134.9	Uxt	X	20941722	88	92	87	108.5	6.54023	6.59319	6.54882	6.51185	93.7589	-0.302658	0.190133	2.61625	0.270327	0.663306	no	-1.52044	0.1284	0.818222	-1.25038	0.211159	0.695371	0.905827	0.365027	0.924625	6.54453	6.55252	-0.00799628	-0.0529625	0.03697	-0.0899325	NA	NA
196	ENSMUSG00000001138	ENSMUSG00000001138.13	Cnnm3	1	36511867	663.5	740.5	813.5	807.5	9.55136	9.59226	9.53011	9.59744	759.558	0.0461454	0.0772781	5.39952	0.0672216	0.271616	no	0.557236	0.577366	0.999558	-1.10562	0.268893	0.781055	-1.87893	0.0602536	0.369546	9.54073	9.59485	-0.0541159	-0.0409027	-0.0673292	0.0264264	NA	NA
197	ENSMUSG00000001143	ENSMUSG00000001143.13	Lman2l	1	36419871	1226	1442	1499	1467	10.4758	10.4422	10.3952	10.4743	1398.12	0.163749	0.0889945	3.87104	0.144349	0.452482	no	1.7351	0.0827236	0.707739	0.756981	0.449061	0.96627	-1.69429	0.0902107	0.473445	10.4355	10.4583	-0.0228001	0.0335581	-0.0791582	0.112716	NA	NA
198	ENSMUSG00000001150	ENSMUSG00000001150.7	Mcm3ap	10	76468927	1053	1244	1169	1178.5	10.2409	10.1403	10.1473	10.1763	1159.03	0.192448	0.0852288	6.84603	0.032614	0.162536	no	2.12037	0.0339746	0.512185	2.36931	0.0178212	0.147983	-0.635752	0.524938	1	10.1941	10.1583	0.0357248	0.100513	-0.0290631	0.129576	NA	NA
199	ENSMUSG00000001151	ENSMUSG00000001151.10	Pcnt	10	76351263	762.5	831.5	790.5	759.5	9.65192	9.50983	9.62908	9.60404	778.608	0.186853	0.124626	6.80589	0.0332752	0.165084	no	1.4025	0.160766	0.869022	2.40607	0.0161251	0.137576	0.422621	0.672572	1	9.6405	9.55694	0.0835659	0.142093	0.0250388	0.117054	NA	NA
200	ENSMUSG00000001155	ENSMUSG00000001155.13	Ftcd	10	76575648	0	0.5	0	0	-1.18299	-1.18865	-1.18278	-1.18676	0.475468	0.524391	3.99025	1.31086	0.519218	0.925422	no	0.116614	0.907166	0.999558	0.669324	0.503289	1	0.506224	0.612699	1	-1.18289	-1.1877	0.00481717	0.00565729	0.00397705	0.00168024	NA	NA
201	ENSMUSG00000001156	ENSMUSG00000001156.9	Mxd1	6	86647042	485.5	584	650.5	610	9.18699	9.19079	9.13254	9.25434	585.989	0.193336	0.111687	6.39031	0.0409602	0.192791	no	1.61424	0.106475	0.77013	-0.078503	0.937428	1	-2.35581	0.0184823	0.17056	9.15977	9.22257	-0.0628006	-0.00379927	-0.121802	0.118003	NA	NA
202	ENSMUSG00000001157	ENSMUSG00000001157.13	Gmcl1	6	86691768	625.5	711.5	717	728	9.4551	9.46378	9.43362	9.44301	699.579	-0.000771965	0.092594	0.0803709	0.960611	0.996454	no	-0.00547937	0.995628	0.999663	-0.194203	0.846017	1	-0.184697	0.853466	1	9.44436	9.4534	-0.00903929	-0.00868207	-0.0093965	0.000714425	NA	NA
203	ENSMUSG00000001158	ENSMUSG00000001158.13	Snrnp27	6	86675151	701.5	712	750	818	9.5079	9.56583	9.5644	9.51664	744.595	-0.171393	0.0836949	4.24628	0.119655	0.401554	no	-1.9093	0.0562229	0.620266	-1.49602	0.134648	0.549107	1.20498	0.228211	0.765761	9.53615	9.54124	-0.00509002	-0.057932	0.0477519	-0.105684	NA	NA
204	ENSMUSG00000001166	ENSMUSG00000001166.17	Oas1c	5	120800194	15	18.5	14	18.5	4.0361	4.0305	4.01374	4.0108	16.3152	0.0277856	0.508716	0.0459375	0.977293	0.99997	no	0.0532606	0.957524	0.999558	0.178529	0.858307	1	0.0964151	0.923191	1	4.02492	4.02065	0.00426653	0.00559417	0.0029389	0.00265527	NA	NA
205	ENSMUSG00000001173	ENSMUSG00000001173.15	Ocrl	X	47912387	1324.5	1297.5	1453	1409.5	10.3974	10.4041	10.4651	10.4556	1382	-0.0220556	0.0802551	0.0878214	0.957039	0.996454	no	-0.259069	0.795582	0.999558	-0.110319	0.912157	1	0.256231	0.797773	1	10.4312	10.4299	0.00137129	-0.00672804	0.00947062	-0.0161987	NA	NA
206	ENSMUSG00000001175	ENSMUSG00000001175.15	Calm1	12	100199435	68486	74667	79086.5	85036.5	16.1967	16.2818	16.1833	16.2388	76685	-0.0399491	0.0585843	11.2412	0.00362248	0.0301276	sigLRT	-0.730216	0.465258	0.999558	-3.00204	0.0026818	0.0362258	-1.96861	0.0489983	0.324557	16.19	16.2603	-0.0702936	-0.0851791	-0.0554082	-0.0297708	1. Strain Effect	1b. Strain Effect Up-regulated in Low Activity
207	ENSMUSG00000001211	ENSMUSG00000001211.15	Agpat3	10	78269178	6779	7174.5	7226	7513	12.8111	12.7981	12.8286	12.8032	7184.16	-0.01742	0.0423303	1.75419	0.415989	0.835505	no	-0.401526	0.688033	0.999558	0.586905	0.557268	1	1.15287	0.248963	0.795035	12.8198	12.8007	0.0191696	0.0129251	0.0254141	-0.012489	NA	NA
208	ENSMUSG00000001225	ENSMUSG00000001225.12	Slc26a3	12	31390871	9	8.5	11.5	6.5	3.25795	3.243	3.25811	3.27641	9.61527	0.692536	0.712159	0.949982	0.621891	0.996454	no	0.911741	0.361905	0.999558	0.638133	0.523387	1	-0.651776	0.514546	1	3.25803	3.25971	-0.00167848	0.0149509	-0.0183079	0.0332588	NA	NA
209	ENSMUSG00000001227	ENSMUSG00000001227.12	Sema6b	17	56123085	3300.5	3653	3665	3906.5	11.8366	11.8557	11.8268	11.8059	3646.87	-0.0553708	0.0673343	0.676866	0.712887	0.996454	no	-0.785981	0.431879	0.999558	-0.536037	0.591933	1	0.575432	0.564999	1	11.8317	11.8308	0.000923491	-0.0190508	0.0208978	-0.0399485	NA	NA
210	ENSMUSG00000001228	ENSMUSG00000001228.14	Uhrf1	17	56303321	28	34	48	41.5	5.16803	5.19189	5.14179	5.22372	36.4473	0.3919	0.333208	5.80805	0.0548022	0.23543	no	1.10476	0.269265	0.999558	-0.632397	0.527128	1	-2.17443	0.0296729	0.236083	5.15491	5.20781	-0.0528966	-0.023856	-0.0819372	0.0580812	NA	NA
211	ENSMUSG00000001229	ENSMUSG00000001229.9	Dpp9	17	56186807	1206.5	1450	1462.5	1410	10.4833	10.4223	10.4177	10.4755	1400.39	0.177318	0.0801774	4.89484	0.0865166	0.322456	no	2.08369	0.0371881	0.528693	1.51073	0.130856	0.539774	-1.43624	0.150934	0.627699	10.4505	10.4489	0.00161597	0.0609489	-0.0577169	0.118666	NA	NA
212	ENSMUSG00000001240	ENSMUSG00000001240.13	Ramp2	11	101246028	522	514	476	507	8.99563	8.97551	9.03306	8.90084	505.096	-0.191406	0.112717	8.04288	0.0179271	0.10414	no	-1.57726	0.114735	0.786254	0.389627	0.696812	1	2.60781	0.00911243	0.104241	9.01434	8.93817	0.0761692	0.0201232	0.132215	-0.112092	NA	NA
213	ENSMUSG00000001247	ENSMUSG00000001247.16	Lsr	7	30957770	183	211	184.5	177.5	7.62672	7.46918	7.57866	7.55048	189.604	0.304039	0.198294	7.11581	0.0284984	0.147645	no	1.42863	0.153109	0.85727	2.45213	0.0142014	0.125867	0.43186	0.665843	1	7.60269	7.50983	0.0928582	0.15754	0.0281765	0.129364	NA	NA
214	ENSMUSG00000001248	ENSMUSG00000001248.15	Gramd1a	7	31130127	2100.5	2269	2323.5	2485	11.1768	11.2023	11.1656	11.1453	2309.34	-0.0661189	0.0556313	1.4301	0.489168	0.90078	no	-1.1287	0.259026	0.999558	-0.88263	0.377436	0.903501	0.714398	0.474981	1	11.1712	11.1738	-0.00259183	-0.0255304	0.0203468	-0.0458772	NA	NA
215	ENSMUSG00000001249	ENSMUSG00000001249.14	Hpn	7	31098725	13.5	10	17.5	18	3.89337	3.92924	3.91775	3.94444	15.2375	-0.1899	0.533478	2.88499	0.236337	0.611716	no	-0.338892	0.734691	0.999558	-1.32141	0.186365	0.65204	-0.883307	0.377071	0.936232	3.90556	3.93684	-0.0312814	-0.0358701	-0.0266927	-0.00917741	NA	NA
216	ENSMUSG00000001260	ENSMUSG00000001260.10	Gabrg1	5	70751047	561.5	565	534.5	555	9.15312	9.06593	9.1608	9.03595	553.899	-0.0529244	0.164114	4.85706	0.0881665	0.32617	no	-0.303461	0.761539	0.999558	1.231	0.218322	0.706803	1.65594	0.0977339	0.494858	9.15696	9.05094	0.106022	0.0871888	0.124856	-0.0376671	NA	NA
217	ENSMUSG00000001270	ENSMUSG00000001270.9	Ckb	12	111669361	22106	23269.5	23127.5	24285.5	14.5029	14.5112	14.4927	14.4357	23005.6	-0.0918943	0.111597	1.08918	0.580079	0.971614	no	-0.815074	0.41503	0.999558	-0.127339	0.898672	1	1.02523	0.305256	0.863325	14.4978	14.4734	0.0243597	-0.00833401	0.0570533	-0.0653873	NA	NA
218	ENSMUSG00000001280	ENSMUSG00000001280.13	Sp1	15	102406143	659	782.5	708.5	612.5	9.51703	9.30704	9.41329	9.43631	687.323	0.379503	0.106192	20.8844	2.91746e-05	0.00049892	sigLRT	3.33075	0.000866139	0.102099	4.23381	2.29761e-05	0.000696696	-0.480947	0.630554	1	9.46516	9.37167	0.0934839	0.209988	-0.0230199	0.233007	2. Strain Effect in Females Only	2a. Strain Effect in Females Only, Up-regulated in the High Activity Females
219	ENSMUSG00000001281	ENSMUSG00000001281.10	Itgb7	15	102215995	11.5	16.5	15.5	11.5	3.79724	3.77768	3.78015	3.79644	13.8613	0.540265	0.534034	1.03225	0.59683	0.983378	no	0.950566	0.341825	0.999558	0.728779	0.466137	0.979582	-0.616036	0.537871	1	3.7887	3.78706	0.0016425	0.0195681	-0.0162831	0.0358511	NA	NA
220	ENSMUSG00000001285	ENSMUSG00000001285.12	Myg1	15	102331709	574.5	563.5	591	628	9.15297	9.21747	9.22893	9.18011	586.956	-0.186938	0.095909	3.8602	0.145133	0.454091	no	-1.81751	0.0691389	0.662146	-1.44516	0.148412	0.579475	1.12557	0.260347	0.809971	9.19095	9.19879	-0.00783831	-0.0645005	0.0488239	-0.113324	NA	NA
221	ENSMUSG00000001288	ENSMUSG00000001288.15	Rarg	15	102234938	201	201	179	199	7.64639	7.63721	7.71567	7.54762	199.903	-0.372493	0.147348	13.6957	0.00106172	0.0111458	sigLRT	-2.36392	0.0180829	0.406119	0.140981	0.887885	1	3.46091	0.000538347	0.0117846	7.68103	7.59242	0.0886113	0.0091711	0.168052	-0.15888	3. Strain Effect in Males Only	3a. Strain Effect in Males Only, Up-regulated in the High Activity Males
222	ENSMUSG00000001289	ENSMUSG00000001289.12	Pfdn5	15	102326116	2507	2505	2337	2718	11.3122	11.3451	11.3576	11.2116	2538.98	-0.256747	0.0757157	16.1301	0.00031433	0.00399255	sigLRT	-3.22319	0.00126769	0.122361	-0.819023	0.412773	0.938883	3.73153	0.000190319	0.00494921	11.3349	11.2783	0.0565484	-0.0329371	0.146034	-0.178971	3. Strain Effect in Males Only	3a. Strain Effect in Males Only, Up-regulated in the High Activity Males
223	ENSMUSG00000001300	ENSMUSG00000001300.16	Efnb2	8	8617434	724	836	849	969.5	9.71102	9.82958	9.64944	9.7011	850.257	-0.084816	0.147848	3.2297	0.19892	0.550985	no	-0.539269	0.589701	0.999558	-1.51463	0.129866	0.537771	-0.743567	0.457138	1	9.68023	9.76534	-0.085107	-0.118556	-0.0516576	-0.0668989	NA	NA
224	ENSMUSG00000001305	ENSMUSG00000001305.5	Rrp15	1	186720978	198	250.5	243	234	7.89798	7.82293	7.77071	7.84509	228.797	0.321288	0.137274	5.48469	0.0644191	0.263997	no	2.18883	0.0286091	0.48101	1.55671	0.11954	0.514198	-1.53923	0.123748	0.562669	7.83434	7.83401	0.000331559	0.0750472	-0.0743841	0.149431	NA	NA
225	ENSMUSG00000001313	ENSMUSG00000001313.12	Rnd2	11	101464999	1608.5	1610	1542	1685.5	10.5969	10.6601	10.6808	10.5663	1586.57	-0.263178	0.121155	5.15124	0.0761068	0.295753	no	-2.0539	0.0399852	0.540576	-1.00842	0.313254	0.836252	1.89554	0.0580212	0.362108	10.6388	10.6132	0.0256284	-0.0632263	0.114483	-0.177709	NA	NA
226	ENSMUSG00000001323	ENSMUSG00000001323.17	Srr	11	74906359	2098	2326	2385	2354	11.1531	11.1332	11.1138	11.1464	2253.85	0.0711544	0.079341	0.829887	0.660378	0.996454	no	0.8516	0.394436	0.999558	0.492512	0.622357	1	-0.711466	0.476796	1	11.1335	11.1398	-0.00632567	0.0199149	-0.0325662	0.0524811	NA	NA
227	ENSMUSG00000001333	ENSMUSG00000001333.9	Sync	4	129287617	12.5	13.5	15	14	3.77752	3.77178	3.76978	3.81176	13.9042	0.694178	0.60849	2.06638	0.355869	0.771251	no	1.06816	0.285449	0.999558	0.188732	0.850303	1	-1.33046	0.183366	0.691652	3.77365	3.79177	-0.0181209	0.00573891	-0.0419808	0.0477197	NA	NA
228	ENSMUSG00000001334	ENSMUSG00000001334.9	Fndc5	4	129136999	2102.5	2189.5	2433.5	2468	11.0926	11.2109	11.1394	11.2234	2306.45	-0.05143	0.106047	7.68222	0.0214697	0.119341	no	-0.460407	0.645224	0.999558	-2.15694	0.0310104	0.216679	-1.50516	0.132283	0.583946	11.116	11.2171	-0.101149	-0.118377	-0.083921	-0.0344559	NA	NA
229	ENSMUSG00000001348	ENSMUSG00000001348.15	Acp5	9	22126727	14	9	13	11.5	3.54714	3.56812	3.58174	3.56383	11.999	-0.701706	0.719453	0.957127	0.619673	0.996454	no	-0.917138	0.359071	0.999558	-0.710793	0.477213	0.987076	0.584796	0.558685	1	3.56444	3.56598	-0.00153558	-0.0209803	0.0179091	-0.0388895	NA	NA
230	ENSMUSG00000001349	ENSMUSG00000001349.5	Cnn1	9	22099216	7	10	8	7.5	3.18381	3.18411	3.18176	3.17319	9.15205	-0.236839	0.806013	0.12776	0.938118	0.996454	no	-0.273575	0.784412	0.999558	-0.0529647	0.95776	1	0.330796	0.740798	1	3.18279	3.17865	0.00413629	-0.000296292	0.00856886	-0.00886516	NA	NA
231	ENSMUSG00000001366	ENSMUSG00000001366.14	Fbxo9	9	78081499	2061.5	2062.5	1933.5	2191.5	11.012	11.0226	11.0926	10.9517	2080.56	-0.219105	0.0773711	13.8971	0.000960046	0.0102487	sigLRT	-2.68241	0.00730939	0.270865	-0.266584	0.78979	1	3.52294	0.000426783	0.00978478	11.0523	10.9871	0.0651928	-0.0105963	0.140982	-0.151578	3. Strain Effect in Males Only	3a. Strain Effect in Males Only, Up-regulated in the High Activity Males
232	ENSMUSG00000001376	ENSMUSG00000001376.17	Vps50	6	3498382	1464	1528	1442.5	1386	10.5544	10.4192	10.5627	10.4634	1451.21	0.0544619	0.0629707	31.5812	1.38746e-07	3.93977e-06	sigLRT	0.815658	0.414696	0.999558	4.28193	1.8528e-05	0.000581114	3.12282	0.00179128	0.0305656	10.5586	10.4413	0.117284	0.135192	0.0993763	0.0358158	1. Strain Effect	1a. Strain Effect Up-regulated in High Activity
233	ENSMUSG00000001380	ENSMUSG00000001380.7	Hars	18	36766528	1502.5	1680.5	1902.5	2010.5	10.7114	10.8641	10.7198	10.8427	1768.82	-0.0409158	0.0712017	32.5176	8.68742e-08	2.58398e-06	sigLRT	-0.542689	0.587344	0.999558	-4.1794	2.92282e-05	0.000855433	-3.39392	0.000689004	0.0142991	10.7156	10.8534	-0.137767	-0.152715	-0.12282	-0.0298947	1. Strain Effect	1b. Strain Effect Up-regulated in Low Activity
234	ENSMUSG00000001383	ENSMUSG00000001383.9	Zmat2	18	36793876	3725.5	3748.5	4470.5	4820	11.9321	12.1273	11.96	12.0659	4172.11	-0.121782	0.0756594	34.2592	3.63664e-08	1.17703e-06	sigLRT	-1.54232	0.122996	0.807293	-4.90901	9.15393e-07	4.11476e-05	-2.71983	0.00653151	0.0818937	11.946	12.0966	-0.150571	-0.19519	-0.105952	-0.0892385	1. Strain Effect	1b. Strain Effect Up-regulated in Low Activity
235	ENSMUSG00000001403	ENSMUSG00000001403.13	Ube2c	2	164769898	11.5	13	16.5	14.5	3.79785	3.81937	3.79785	3.82195	14.1203	0.0441974	0.593646	1.30989	0.519469	0.925659	no	0.0656678	0.947642	0.999558	-0.706258	0.480028	0.988702	-0.794351	0.426991	0.978254	3.79785	3.82066	-0.0228083	-0.021522	-0.0240946	0.00257254	NA	NA
236	ENSMUSG00000001415	ENSMUSG00000001415.10	Smg5	3	88336260	1738	2080.5	2129	2193.5	11.0327	11.0261	10.952	11.0124	2058.52	0.0966884	0.0698312	3.14272	0.207762	0.565279	no	1.3094	0.190399	0.919469	0.17755	0.859077	1	-1.66817	0.0952814	0.48753	10.9923	11.0192	-0.0268934	0.00660599	-0.0603929	0.0669988	NA	NA
237	ENSMUSG00000001416	ENSMUSG00000001416.13	Cct3	3	88297116	2222	2504	2694.5	2675.5	11.2798	11.323	11.2763	11.3413	2532.29	0.0307042	0.0586286	7.23028	0.0269132	0.141684	no	0.496247	0.61972	0.999558	-1.42257	0.154861	0.591144	-2.1182	0.0341584	0.25902	11.278	11.3322	-0.0541363	-0.0432644	-0.0650081	0.0217437	NA	NA
238	ENSMUSG00000001418	ENSMUSG00000001418.13	Glmp	3	88325023	853	864	841.5	907.5	9.7649	9.7484	9.82177	9.69853	868.183	-0.17089	0.0951499	8.43708	0.0147201	0.0897133	no	-1.68081	0.0927989	0.737938	0.327961	0.742941	1	2.69887	0.00695746	0.0860195	9.79334	9.72347	0.069867	0.016501	0.123233	-0.106732	NA	NA
239	ENSMUSG00000001419	ENSMUSG00000001419.17	Mef2d	3	88142372	5208	5976	6707	6350.5	12.5638	12.5872	12.5361	12.6585	6162.49	0.136295	0.0804478	9.15664	0.0102721	0.0679244	no	1.6356	0.101924	0.762521	-0.556017	0.578199	1	-2.86822	0.00412788	0.0582975	12.55	12.6228	-0.0728541	-0.0233718	-0.122336	0.0989646	NA	NA
240	ENSMUSG00000001420	ENSMUSG00000001420.13	Tmem79	3	88328655	4	4	3	6	2.15855	2.17174	2.16264	2.15609	4.48911	-0.828401	0.864509	1.02872	0.597884	0.984099	no	-0.913841	0.3608	0.999558	-0.847687	0.396612	0.923617	0.455453	0.648784	1	2.1606	2.16391	-0.00331886	-0.0131806	0.00654293	-0.0197236	NA	NA
241	ENSMUSG00000001424	ENSMUSG00000001424.14	Snd1	6	28475139	1726	1936	1763	1776.5	10.8458	10.7564	10.8239	10.765	1782.78	0.0423106	0.0747237	8.95974	0.0113349	0.0732982	no	0.536413	0.591673	0.999558	2.34316	0.019121	0.155657	1.57634	0.114947	0.540809	10.8349	10.7607	0.0741803	0.0894719	0.0588887	0.0305832	NA	NA
242	ENSMUSG00000001435	ENSMUSG00000001435.15	Col18a1	10	77052178	228.5	156.5	146.5	162.5	7.37761	7.33602	7.58609	7.39622	176.38	-0.324792	0.417956	2.61578	0.27039	0.663412	no	-0.874383	0.38191	0.999558	0.509072	0.610702	1	1.7546	0.0793278	0.440083	7.48185	7.36612	0.115726	0.0415837	0.189869	-0.148285	NA	NA
243	ENSMUSG00000001436	ENSMUSG00000001436.15	Slc19a1	10	77032241	333.5	338	322.5	327.5	8.34835	8.33738	8.44284	8.34646	331.7	-0.160382	0.136958	3.64389	0.161711	0.486106	no	-1.0884	0.276417	0.999558	0.214423	0.830217	1	1.75761	0.0788142	0.43807	8.39559	8.34192	0.0536748	0.0109718	0.0963779	-0.0854061	NA	NA
244	ENSMUSG00000001440	ENSMUSG00000001440.5	Kpnb1	11	97159714	4174	4531	4942	4642	12.1364	12.1404	12.1317	12.2092	4563.94	0.104674	0.0668219	5.36986	0.0682259	0.274449	no	1.50512	0.132293	0.825536	-0.0969544	0.922763	1	-2.22493	0.0260858	0.216434	12.1341	12.1748	-0.0406981	-0.00397101	-0.0774253	0.0734543	NA	NA
245	ENSMUSG00000001441	ENSMUSG00000001441.13	Npepps	11	97205842	3343.5	3587	3456	3399.5	11.7926	11.677	11.8078	11.7247	3451.06	0.0474256	0.0548366	27.1402	1.27813e-06	3.02219e-05	sigLRT	0.826403	0.408576	0.999558	4.06027	4.90158e-05	0.00133166	2.88927	0.00386138	0.0553656	11.8002	11.7009	0.0993099	0.115525	0.0830952	0.0324295	1. Strain Effect	1a. Strain Effect Up-regulated in High Activity
246	ENSMUSG00000001444	ENSMUSG00000001444.2	Tbx21	11	97098071	2	2	2	1.5	0.807659	0.805161	0.806477	0.803339	1.75642	-0.0962095	1.41263	0.186194	0.911105	0.996454	no	-0.0660594	0.947331	0.999558	0.24845	0.803786	1	0.330012	0.741391	1	0.807068	0.80425	0.00281772	0.00249719	0.00313825	-0.000641059	NA	NA
247	ENSMUSG00000001445	ENSMUSG00000001445.10	Mrpl10	11	97041560	1085	1054	1059.5	1139	10.0549	10.11	10.1418	10.0461	1090.29	-0.23055	0.0796171	8.95796	0.011345	0.0733486	no	-2.71788	0.00657013	0.255643	-1.41169	0.158042	0.598037	2.43023	0.0150892	0.148157	10.0983	10.078	0.0203281	-0.0550595	0.0957156	-0.150775	NA	NA
248	ENSMUSG00000001467	ENSMUSG00000001467.5	Cyp51	5	4081145	1482.5	1613.5	1642.5	1652.5	10.6497	10.6315	10.6411	10.6384	1597.99	0.0258985	0.0878917	0.203716	0.903158	0.996454	no	0.27498	0.783332	0.999558	0.423792	0.671718	1	0.0342313	0.972693	1	10.6454	10.6349	0.0105054	0.0182601	0.00275062	0.0155095	NA	NA
249	ENSMUSG00000001472	ENSMUSG00000001472.17	Tcf25	8	123373753	11271.5	11963.5	12098.5	12625	13.5493	13.5597	13.577	13.5382	12050.6	-0.0682927	0.056239	1.98378	0.370874	0.788626	no	-1.19549	0.231897	0.981446	-0.347682	0.728079	1	1.34252	0.179428	0.684296	13.5631	13.5489	0.0141993	-0.0103676	0.0387661	-0.0491337	NA	NA
250	ENSMUSG00000001473	ENSMUSG00000001473.7	Tubb6	18	67390717	89	79	86.5	74	6.33863	6.2632	6.39916	6.3689	81.8425	0.173928	0.262176	2.61489	0.27051	0.663582	no	0.620262	0.535085	0.999558	1.40876	0.158905	0.599527	0.560171	0.575363	1	6.36889	6.31605	0.0528414	0.0754254	0.0302574	0.045168	NA	NA
251	ENSMUSG00000001482	ENSMUSG00000001482.15	Def8	8	123423527	993.5	1046	1182	1145.5	10.0462	10.0816	10.0789	10.1225	1085.4	0.0157538	0.0795892	2.37302	0.305285	0.710563	no	0.185602	0.852757	0.999558	-0.880267	0.378715	0.904884	-1.14269	0.253166	0.800349	10.0626	10.102	-0.0394668	-0.0353676	-0.0435661	0.00819852	NA	NA
252	ENSMUSG00000001493	ENSMUSG00000001493.9	Meox1	11	101877510	20	27.5	34.5	27	4.8036	4.78004	4.76877	4.82149	27.864	0.637608	0.421427	2.54586	0.280009	0.675376	no	1.42237	0.154918	0.859477	0.663443	0.507047	1	-1.34504	0.178612	0.6834	4.78618	4.80076	-0.0145796	0.0235587	-0.0527178	0.0762765	NA	NA
253	ENSMUSG00000001494	ENSMUSG00000001494.6	Sost	11	101962458	11.5	24	16.5	6	3.90736	3.78706	3.83997	3.84247	14.6167	1.92183	0.839874	9.52599	0.00854	0.0589096	no	2.11523	0.0344103	0.513393	2.878	0.00400199	0.0488929	-0.0748925	0.9403	1	3.87367	3.81477	0.0589018	0.120305	-0.00250189	0.122807	NA	NA
254	ENSMUSG00000001496	ENSMUSG00000001496.15	Nkx2-1	12	56531958	17	20	14.5	11	4.04515	4.00162	4.02166	4.02545	16.3913	0.606346	0.640361	1.52568	0.46634	0.881331	no	0.885138	0.376082	0.999558	1.14783	0.251038	0.755768	-0.104348	0.916893	1	4.03341	4.01353	0.0198728	0.0435332	-0.00378752	0.0473207	NA	NA
255	ENSMUSG00000001497	ENSMUSG00000001497.18	Pax9	12	56691767	0	0	0	0	-1.54629	-1.54378	-1.54614	-1.54766	0.302811	-2.05376	5.25443	0.288002	0.865887	0.996454	no	-0.353725	0.723545	0.999558	-0.296928	0.766521	1	0.203776	0.838529	1	-1.54621	-1.54572	-0.00049272	-0.00250565	0.00152021	-0.00402587	NA	NA
256	ENSMUSG00000001504	ENSMUSG00000001504.10	Irx2	13	72628820	49.5	12	4.5	3	3.99127	3.92605	4.24058	3.95445	18.633	-1.15465	1.24142	14.4484	0.000728721	0.0081652	sigLRT	-1.04445	0.296277	0.999558	2.16828	0.0301373	0.212368	3.92344	8.72928e-05	0.00256187	4.11593	3.94025	0.175676	0.0652232	0.286129	-0.220906	1. Strain Effect	1a. Strain Effect Up-regulated in High Activity
257	ENSMUSG00000001506	ENSMUSG00000001506.10	Col1a1	11	94936224	237.5	316	214.5	222	8.06804	7.91968	7.95639	7.85383	249.901	0.083568	0.215251	5.85088	0.053641	0.231844	no	0.362582	0.716917	0.999558	1.8446	0.0650961	0.355211	1.31055	0.190009	0.703387	8.01222	7.88675	0.125463	0.14836	0.102567	0.0457932	NA	NA
258	ENSMUSG00000001507	ENSMUSG00000001507.16	Itga3	11	95044474	399.5	384	427.5	355.5	8.59267	8.51068	8.69826	8.60031	392.04	-0.0353924	0.192522	3.18126	0.203797	0.558777	no	-0.174733	0.86129	0.999558	1.04729	0.294964	0.815241	1.30142	0.193115	0.708516	8.64546	8.5555	0.0899664	0.0819841	0.0979487	-0.0159646	NA	NA
259	ENSMUSG00000001508	ENSMUSG00000001508.15	Sgca	11	94962791	3.5	6.5	5.5	7	2.40281	2.40668	2.38199	2.3997	5.26774	0.710198	0.859132	1.71907	0.423358	0.843096	no	0.779634	0.435606	0.999558	-0.198257	0.842844	1	-1.21489	0.224408	0.760882	2.3924	2.40319	-0.0107867	-0.00386231	-0.0177111	0.0138488	NA	NA
260	ENSMUSG00000001510	ENSMUSG00000001510.8	Dlx3	11	95120119	1	2.5	2	1	0.924606	0.920429	0.917557	0.93357	1.90472	2.08948	1.65873	2.09315	0.351138	0.765524	no	1.17915	0.238339	0.988827	0.375388	0.707372	1	-1.28066	0.200312	0.718831	0.921082	0.926999	-0.00591751	0.00417717	-0.0160122	0.0201894	NA	NA
261	ENSMUSG00000001517	ENSMUSG00000001517.14	Foxm1	6	128362967	40	43.5	45	51	5.4821	5.49113	5.46092	5.47689	44.692	0.0482629	0.316981	0.222343	0.894785	0.996454	no	0.140961	0.887901	0.999558	-0.202357	0.839637	1	-0.395057	0.692801	1	5.47151	5.48401	-0.0125033	-0.0090317	-0.0159748	0.00694311	NA	NA
262	ENSMUSG00000001518	ENSMUSG00000001518.12	Itfg2	6	128409444	483	451.5	411.5	430	8.79744	8.72061	8.87805	8.68198	439.11	-0.213554	0.13044	16.7881	0.000226205	0.00300838	sigLRT	-1.52693	0.126779	0.815536	1.39986	0.161554	0.604741	3.55523	0.000377652	0.00883591	8.83774	8.7013	0.136444	0.0768227	0.196066	-0.119243	1. Strain Effect	1a. Strain Effect Up-regulated in High Activity
263	ENSMUSG00000001520	ENSMUSG00000001520.12	Nrip2	6	128399296	416.5	406	437	399	8.66704	8.62439	8.74937	8.71153	414.554	0.0182436	0.153103	1.08385	0.581627	0.972405	no	0.109263	0.912994	0.999558	0.757223	0.448916	0.966218	0.606764	0.544008	1	8.7082	8.66796	0.0402462	0.0426491	0.0378433	0.00480575	NA	NA
264	ENSMUSG00000001521	ENSMUSG00000001521.12	Tulp3	6	128321161	434.5	530	540.5	523.5	9.03476	8.97775	8.97633	9.02357	513.793	0.172538	0.10078	2.98853	0.224413	0.59242	no	1.59787	0.110071	0.776785	1.27725	0.201514	0.678651	-0.983652	0.325287	0.88478	9.00555	9.00066	0.00488952	0.0570131	-0.0472341	0.104247	NA	NA
265	ENSMUSG00000001524	ENSMUSG00000001524.14	Gtf2h4	17	35667730	254.5	281.5	289.5	361	8.19315	8.32814	8.16847	8.17926	298.577	-0.239067	0.112128	11.6516	0.00295049	0.0254946	sigLRT	-2.0092	0.0445154	0.563409	-3.18934	0.001426	0.0220235	-0.282645	0.777449	1	8.18081	8.2537	-0.0728918	-0.134992	-0.0107914	-0.124201	2. Strain Effect in Females Only	2b. Strain Effect in Females Only, Up-regulated in the Low Activity Females
266	ENSMUSG00000001525	ENSMUSG00000001525.10	Tubb5	17	35833921	8135.5	8698.5	8576	9241	13.0828	13.0968	13.0908	13.0452	8661.86	-0.0851714	0.0730866	1.76661	0.413414	0.833301	no	-1.13355	0.256985	0.999558	-0.360744	0.718291	1	1.24178	0.214316	0.743128	13.0868	13.071	0.0158239	-0.0139816	0.0456294	-0.0596111	NA	NA
267	ENSMUSG00000001542	ENSMUSG00000001542.7	Ell2	13	75706757	482	489	589.5	578	8.98326	9.09845	9.02661	9.13062	535.807	-0.0269294	0.123408	9.22917	0.00990627	0.0659971	no	-0.206332	0.836532	0.999558	-2.13832	0.0324911	0.223411	-1.84825	0.0645667	0.385783	9.00494	9.11454	-0.109601	-0.115192	-0.10401	-0.0111819	NA	NA
268	ENSMUSG00000001552	ENSMUSG00000001552.14	Jup	11	100368958	877.5	902.5	837.5	845	9.79243	9.67651	9.81244	9.73372	867.088	0.05594	0.124813	6.37294	0.0413175	0.193589	no	0.41837	0.675677	0.999558	1.94365	0.0519377	0.306934	1.3526	0.176185	0.677683	9.80244	9.70511	0.0973221	0.115928	0.0787165	0.0372113	NA	NA
269	ENSMUSG00000001555	ENSMUSG00000001555.10	Fkbp10	11	100415697	137	137	119	154.5	7.10911	7.15731	7.13412	7.05918	139.297	-0.323233	0.20763	2.54059	0.280749	0.676461	no	-1.45704	0.145105	0.844794	-0.791029	0.428927	0.950726	1.2658	0.205585	0.727631	7.12162	7.10824	0.0133728	-0.0482002	0.0749458	-0.123146	NA	NA
270	ENSMUSG00000001558	ENSMUSG00000001558.5	Klhl10	11	100441917	9.5	5.5	4.5	5.5	2.76516	2.75465	2.78958	2.74868	6.84795	-0.826867	0.803174	4.63958	0.0982943	0.351271	no	-0.962342	0.335878	0.999558	0.552601	0.580537	1	1.9197	0.0548961	0.350475	2.77737	2.75166	0.0257066	0.0105071	0.0409062	-0.0303991	NA	NA
271	ENSMUSG00000001566	ENSMUSG00000001566.9	Mnx1	5	29473034	0	0	0	0	-2.26738	-2.26741	-2.26735	-2.26708	0.0627164	0.659815	6.12048	0.0746515	0.963362	0.996454	no	0.107804	0.914151	0.999558	0	1	1	-0.139159	0.889324	1	-2.26736	-2.26724	-0.000121549	2.56692e-05	-0.000268767	0.000294436	NA	NA
272	ENSMUSG00000001569	ENSMUSG00000001569.10	Nom1	5	29434664	669.5	737	790.5	760	9.50973	9.50713	9.47963	9.58293	735.205	0.172824	0.0864443	7.27838	0.0262736	0.138913	no	1.86499	0.062183	0.642029	0.117791	0.906233	1	-2.51625	0.0118611	0.124904	9.49468	9.54503	-0.0503483	0.00259843	-0.103295	0.105894	NA	NA
273	ENSMUSG00000001576	ENSMUSG00000001576.15	Ergic1	17	26561489	2234	2391	2597.5	2491	11.2201	11.245	11.2435	11.3036	2442.73	0.0508689	0.0596452	4.98999	0.0824967	0.312456	no	0.809732	0.418094	0.999558	-0.813987	0.415652	0.941017	-1.95919	0.0500906	0.329644	11.2318	11.2743	-0.0425143	-0.0249215	-0.0601071	0.0351856	NA	NA
274	ENSMUSG00000001583	ENSMUSG00000001583.13	Tnk1	11	69851005	0.5	0	0	0	-0.343721	-0.336634	-0.339765	-0.338073	0.794046	-1.58072	3.34613	0.784275	0.675611	0.996454	no	-0.422436	0.672707	0.999558	-0.740869	0.458773	0.973403	-0.150735	0.880185	1	-0.341743	-0.337354	-0.00438933	-0.00708718	-0.00169149	-0.0053957	NA	NA
275	ENSMUSG00000001588	ENSMUSG00000001588.12	Acap1	11	69881567	6	2.5	7	6	2.51222	2.54364	2.54966	2.54971	5.84494	-1.54572	0.847726	5.6876	0.0582039	0.245877	no	-1.73306	0.0830845	0.708903	-2.20837	0.0272187	0.198791	0.0280324	0.977636	1	2.53094	2.54667	-0.0157323	-0.0314168	-4.78561e-05	-0.031369	NA	NA
276	ENSMUSG00000001604	ENSMUSG00000001604.14	Tcea3	4	136247729	27	24	13	13.5	4.3584	4.28492	4.37946	4.29766	20.3711	-0.00607973	0.493397	11.478	0.00321801	0.0273257	sigLRT	-0.0153951	0.987717	0.999558	2.19129	0.0284306	0.204972	2.25355	0.0242247	0.20531	4.36893	4.29129	0.077641	0.0734852	0.0817967	-0.00831148	1. Strain Effect	1a. Strain Effect Up-regulated in High Activity
277	ENSMUSG00000001627	ENSMUSG00000001627.12	Ifrd1	12	40201567	860	795	848.5	891	9.70518	9.73323	9.81932	9.73923	862.621	-0.165788	0.0997241	3.51625	0.172368	0.505501	no	-1.55522	0.119893	0.798913	-0.530503	0.595763	1	1.67052	0.0948163	0.486176	9.76225	9.73623	0.0260211	-0.0280504	0.0800926	-0.108143	NA	NA
278	ENSMUSG00000001630	ENSMUSG00000001630.13	Stk38l	6	146724995	627.5	669.5	680.5	627.5	9.37881	9.30734	9.3702	9.38793	659.12	0.142216	0.107982	2.45104	0.293605	0.694243	no	1.22634	0.220071	0.966113	1.42649	0.153728	0.588304	-0.307635	0.75836	1	9.3745	9.34763	0.0268687	0.0714675	-0.01773	0.0891975	NA	NA
279	ENSMUSG00000001632	ENSMUSG00000001632.16	Brpf1	6	113307137	818	934.5	1054.5	945.5	9.87939	9.8743	9.82555	9.9285	942.519	0.164181	0.106866	4.36166	0.112948	0.386474	no	1.4424	0.149188	0.850749	0.0777338	0.93804	1	-1.95882	0.0501344	0.329758	9.85247	9.9014	-0.0489365	0.00508175	-0.102955	0.108036	NA	NA
280	ENSMUSG00000001642	ENSMUSG00000001642.18	Akr1b3	6	34302434	663	702	743	802.5	9.48127	9.55143	9.52016	9.50485	732.655	-0.138495	0.100514	2.62598	0.269015	0.661256	no	-1.28248	0.199675	0.932464	-1.46846	0.141979	0.56541	0.34804	0.72781	1	9.50072	9.52814	-0.0274183	-0.0701539	0.0153173	-0.0854712	NA	NA
281	ENSMUSG00000001655	ENSMUSG00000001655.6	Hoxc13	15	102921103	0	0	0	0	-2.08727	-2.08672	-2.0872	-2.0867	0.120954	-0.061492	6.12048	0.154508	0.925655	0.996454	no	-0.0100469	0.991984	0.999558	-0.153371	0.878106	1	-0.139159	0.889324	1	-2.08723	-2.08671	-0.000520682	-0.000545987	-0.000495378	-5.06087e-05	NA	NA
282	ENSMUSG00000001656	ENSMUSG00000001656.3	Hoxc11	15	102954427	0	0	0	0	-2.26738	-2.2671	-2.26734	-2.26739	0.0583208	-0.782813	6.12048	0.079619	0.960972	0.996454	no	-0.127901	0.898228	0.999558	-0.153373	0.878104	1	0	1	1	-2.26736	-2.26725	-0.000113427	-0.00027643	4.95767e-05	-0.000326007	NA	NA
283	ENSMUSG00000001663	ENSMUSG00000001663.10	Gstt1	10	75783813	140	120.5	130.5	161	7.00994	7.14057	7.12513	7.03896	136.091	-0.601886	0.205353	8.98613	0.0111863	0.0725723	no	-2.74654	0.00602281	0.248947	-2.35321	0.0186122	0.15276	1.53199	0.125524	0.568133	7.06753	7.08976	-0.0222305	-0.130631	0.0861696	-0.2168	NA	NA
284	ENSMUSG00000001665	ENSMUSG00000001665.11	Gstt3	10	75774115	68.5	50	66	77.5	5.96774	6.08208	6.06875	6.03459	66.0342	-0.637387	0.239396	9.17804	0.0101628	0.067341	no	-2.52655	0.011519	0.338212	-2.75784	0.00581855	0.0647496	0.79805	0.424841	0.976032	6.01824	6.05833	-0.040092	-0.114346	0.034162	-0.148508	NA	NA
285	ENSMUSG00000001666	ENSMUSG00000001666.8	Ddt	10	75771230	437	454.5	457	508	8.82907	8.88388	8.84449	8.7809	457.921	-0.207902	0.12497	2.77391	0.249835	0.633348	no	-1.54935	0.121298	0.803747	-1.02748	0.304193	0.826013	1.1629	0.244872	0.789985	8.83678	8.83239	0.00439025	-0.0548093	0.0635898	-0.118399	NA	NA
286	ENSMUSG00000001670	ENSMUSG00000001670.13	Tat	8	109990437	7	5.5	3	1	2.18282	2.14367	2.19045	2.15852	4.60499	1.16345	1.22833	9.84757	0.00727157	0.0519549	no	0.892266	0.37225	0.999558	2.4608	0.0138629	0.123725	1.50577	0.132127	0.583499	2.18663	2.15109	0.0355408	0.0391535	0.0319281	0.00722539	NA	NA
287	ENSMUSG00000001672	ENSMUSG00000001672.14	Marveld3	8	109947914	13	14.5	6	7	3.59588	3.53732	3.59044	3.57994	12.1459	1.03081	0.868787	3.40073	0.182617	0.522265	no	1.1135	0.265493	0.999558	1.72773	0.0840375	0.415507	0.187363	0.851376	1	3.59316	3.55863	0.0345296	0.0585631	0.0104961	0.048067	NA	NA
288	ENSMUSG00000001674	ENSMUSG00000001674.11	Ddx18	1	121553835	399	440.5	454.5	456.5	8.79576	8.80589	8.7792	8.79583	444.395	0.00782992	0.103609	0.208852	0.900842	0.996454	no	0.0700517	0.944153	0.999558	-0.248739	0.803563	1	-0.344715	0.730309	1	8.78748	8.80086	-0.0133828	-0.0101336	-0.0166321	0.00649852	NA	NA
289	ENSMUSG00000001687	ENSMUSG00000001687.15	Ubl3	5	148504635	3487	3599.5	3865	4083.5	11.8447	11.8945	11.872	11.8967	3764.06	-0.0368149	0.0627268	3.07217	0.215222	0.576784	no	-0.560931	0.574845	0.999558	-1.51487	0.129806	0.537662	-0.719851	0.471617	1	11.8584	11.8956	-0.0372692	-0.0498267	-0.0247118	-0.0251149	NA	NA
290	ENSMUSG00000001700	ENSMUSG00000001700.10	Gramd3	18	56400337	531.5	582.5	468.5	481.5	9.14435	8.91015	9.0788	8.92399	520.624	0.137159	0.10374	44.0235	2.75691e-10	1.19335e-08	sigLRT	1.22949	0.21889	0.964739	5.16302	2.42994e-07	1.26278e-05	3.38133	0.000721365	0.0147999	9.11157	8.91707	0.194505	0.234206	0.154805	0.0794004	1. Strain Effect	1a. Strain Effect Up-regulated in High Activity
291	ENSMUSG00000001707	ENSMUSG00000001707.8	Eef1e1	13	38644207	453	505.5	450	536.5	8.94074	8.95177	8.89344	8.84828	481.335	-0.0993633	0.0931915	1.48214	0.476604	0.88966	no	-0.999952	0.317334	0.999558	-0.296273	0.767021	1	1.10661	0.268461	0.819329	8.91709	8.90002	0.0170649	-0.0110322	0.0451621	-0.0561943	NA	NA
292	ENSMUSG00000001729	ENSMUSG00000001729.14	Akt1	12	112653821	3882	4028	4059.5	4181.5	11.978	11.9816	12.0004	11.9704	4048.49	-0.0476307	0.0516205	1.36878	0.504397	0.914372	no	-0.886956	0.375103	0.999558	-0.136623	0.891329	1	1.11628	0.264302	0.813943	11.9892	11.976	0.0132387	-0.00359061	0.0300679	-0.0336585	NA	NA
293	ENSMUSG00000001739	ENSMUSG00000001739.14	Cldn15	5	136966616	2.5	1.5	1.5	1.5	0.850168	0.847809	0.854429	0.849747	1.80827	-0.183297	1.38071	0.315263	0.854165	0.996454	no	-0.125795	0.899895	0.999558	0.265152	0.790893	1	0.462057	0.644041	1	0.852299	0.848778	0.00352075	0.00235884	0.00468266	-0.00232382	NA	NA
294	ENSMUSG00000001741	ENSMUSG00000001741.12	Il16	7	83642825	928.5	1120.5	1082	911.5	10.0531	9.84542	9.92675	9.96202	995.485	0.369763	0.169498	7.57478	0.0226547	0.124113	no	2.05455	0.0399229	0.540576	2.57095	0.010142	0.0984623	-0.335806	0.737017	1	9.98994	9.90372	0.0862253	0.207715	-0.0352647	0.24298	NA	NA
295	ENSMUSG00000001750	ENSMUSG00000001750.16	Tcirg1	19	3896050	250	274	275.5	256	8.08094	8.04784	8.07682	8.09343	269.977	0.0989	0.126163	0.682874	0.710748	0.996454	no	0.733176	0.463451	0.999558	0.689625	0.49043	0.997844	-0.347589	0.728149	1	8.07888	8.07063	0.00824666	0.0331018	-0.0166085	0.0497103	NA	NA
296	ENSMUSG00000001751	ENSMUSG00000001751.9	Naglu	11	101070012	201	213	177.5	197.5	7.67849	7.60727	7.70113	7.57346	200.274	-0.126961	0.150942	9.68245	0.00789737	0.0555319	no	-0.789151	0.430024	0.999558	1.43259	0.151974	0.585816	2.53005	0.0114045	0.121739	7.68981	7.59037	0.0994403	0.0712158	0.127665	-0.0564489	NA	NA
297	ENSMUSG00000001755	ENSMUSG00000001755.12	Coasy	11	101082565	498.5	540.5	506.5	563	9.06833	9.05145	9.05042	8.9676	525.25	-0.113037	0.0925097	4.74594	0.0932034	0.33859	no	-1.14333	0.252903	0.999558	0.407924	0.683329	1	2.00086	0.0454073	0.309428	9.05937	9.00952	0.0498531	0.01688	0.0828263	-0.0659463	NA	NA
298	ENSMUSG00000001761	ENSMUSG00000001761.7	Smo	6	29735503	503.5	524	497.5	525.5	9.04359	9.01318	9.09365	8.9526	522.621	-0.187691	0.102029	11.9507	0.00254062	0.0226768	sigLRT	-1.71419	0.0864947	0.7191	0.727005	0.467223	0.980269	3.13625	0.00171123	0.0294671	9.06862	8.98289	0.0857296	0.0304064	0.141053	-0.110646	1. Strain Effect	1a. Strain Effect Up-regulated in High Activity
299	ENSMUSG00000001763	ENSMUSG00000001763.14	Tspan33	6	29694222	680	625	647.5	608.5	9.37312	9.25236	9.47091	9.30798	658.279	-0.0456514	0.153138	9.89601	0.00709756	0.0510082	no	-0.280138	0.779372	0.999558	1.87409	0.0609179	0.339424	2.2759	0.0228518	0.197283	9.42201	9.28017	0.141841	0.12076	0.162922	-0.0421625	NA	NA
300	ENSMUSG00000001767	ENSMUSG00000001767.5	Crnkl1	2	145917479	445.5	502	535	534.5	8.96364	8.98328	8.90941	9.00418	500.514	0.125707	0.0979921	5.44022	0.0658677	0.268044	no	1.19905	0.230508	0.979793	-0.448458	0.653823	1	-2.12955	0.0332084	0.254335	8.93652	8.99373	-0.0572061	-0.0196407	-0.0947716	0.0751309	NA	NA
301	ENSMUSG00000001768	ENSMUSG00000001768.16	Rin2	2	145675215	678.5	783	724	681.5	9.5546	9.41928	9.50067	9.48108	720.417	0.182752	0.103721	8.718	0.0127912	0.0802622	no	1.64546	0.0998759	0.757337	2.72651	0.00640079	0.0696051	0.393565	0.693902	1	9.52763	9.45018	0.0774524	0.135313	0.0195913	0.115722	NA	NA
302	ENSMUSG00000001773	ENSMUSG00000001773.14	Folh1	7	86718977	151	165.5	127	133	7.21277	7.06882	7.22518	7.05559	142.295	-0.0696381	0.179139	22.6129	1.22933e-05	0.000231269	sigLRT	-0.368694	0.712356	0.999558	2.89318	0.00381364	0.0473672	3.38763	0.000704991	0.0145628	7.21898	7.06221	0.156773	0.14395	0.169595	-0.0256449	1. Strain Effect	1a. Strain Effect Up-regulated in High Activity
303	ENSMUSG00000001774	ENSMUSG00000001774.8	Chordc1	9	18292125	1610	1805.5	2021	1769.5	10.8023	10.7685	10.8083	10.8965	1809.39	0.179426	0.0698358	7.8228	0.0200125	0.11305	no	2.42653	0.0152439	0.385258	0.981194	0.326497	0.851268	-2.45244	0.0141892	0.141936	10.8053	10.8325	-0.0271831	0.0338409	-0.0882072	0.122048	NA	NA
304	ENSMUSG00000001783	ENSMUSG00000001783.3	Rtcb	10	85938637	2099	2141.5	2348.5	2407	11.0913	11.158	11.1443	11.1553	2255.38	-0.0809015	0.0792864	2.96574	0.226985	0.596314	no	-0.967323	0.333383	0.999558	-1.61318	0.106706	0.479786	-0.244416	0.806908	1	11.1178	11.1566	-0.0388627	-0.066692	-0.0110333	-0.0556587	NA	NA
305	ENSMUSG00000001785	ENSMUSG00000001785.13	Pwp1	10	85829494	407.5	442	480.5	479	8.80973	8.84267	8.81259	8.85676	455.461	0.0195249	0.0885699	2.45619	0.292849	0.693019	no	0.209532	0.834033	0.999558	-0.894084	0.371277	0.898804	-1.1829	0.23685	0.778937	8.81116	8.84972	-0.0385531	-0.0329334	-0.0441729	0.0112395	NA	NA
306	ENSMUSG00000001786	ENSMUSG00000001786.14	Fbxo7	10	86021972	771.5	893.5	801	806.5	9.75072	9.62341	9.71537	9.63536	822.567	0.0735213	0.0726753	21.681	1.959e-05	0.000349416	sigLRT	0.950493	0.341862	0.999558	3.70584	0.000210695	0.0046773	2.33057	0.0197758	0.178945	9.73304	9.62939	0.103653	0.127304	0.0800017	0.0473021	1. Strain Effect	1a. Strain Effect Up-regulated in High Activity
307	ENSMUSG00000001794	ENSMUSG00000001794.13	Capns1	7	30186936	2831	3157.5	3163.5	3339	11.6081	11.6414	11.5949	11.5928	3126.08	-0.0496168	0.0571949	1.31629	0.517811	0.924351	no	-0.827935	0.407707	0.999558	-1.09176	0.274937	0.790125	0.0823489	0.934369	1	11.6015	11.6171	-0.0156183	-0.0333139	0.00207731	-0.0353912	NA	NA
308	ENSMUSG00000001802	ENSMUSG00000001802.16	Lrp3	7	35200027	1796.5	1978.5	2066	2060	10.9365	10.9452	10.9478	10.9561	1974.32	-0.000234837	0.062544	0.16138	0.92248	0.996454	no	-0.00491893	0.996075	0.999663	-0.270801	0.786544	1	-0.262962	0.79258	1	10.9421	10.9506	-0.00852362	-0.00874278	-0.00830446	-0.000438317	NA	NA
309	ENSMUSG00000001827	ENSMUSG00000001827.12	Folr1	7	101858331	518	340.5	262	294	8.40505	8.06622	8.76855	8.31915	373.972	-0.0500328	0.83362	2.66392	0.263959	0.653911	no	-0.0600187	0.952141	0.999558	1.11521	0.26476	0.776518	1.20184	0.229425	0.767953	8.5868	8.19269	0.394114	0.338827	0.4494	-0.110573	NA	NA
310	ENSMUSG00000001829	ENSMUSG00000001829.17	Clpb	7	101663633	1184.5	1295	1425.5	1491.5	10.3679	10.4581	10.3793	10.4415	1363.44	-0.0427769	0.0595838	15.0697	0.000534136	0.00632406	sigLRT	-0.677965	0.497794	0.999558	-3.04074	0.00235996	0.0328933	-2.06225	0.0391844	0.282375	10.3736	10.4498	-0.0762467	-0.0902366	-0.0622568	-0.0279798	1. Strain Effect	1b. Strain Effect Up-regulated in Low Activity
311	ENSMUSG00000001833	ENSMUSG00000001833.17	7-Sep	9	25252439	7518	7696.5	8336.5	8368	12.9269	12.9509	12.961	12.95	7902.74	-0.0482889	0.0622082	0.686145	0.709587	0.996454	no	-0.755282	0.45008	0.999558	-0.732409	0.463919	0.977503	0.335866	0.736972	1	12.944	12.9504	-0.00644266	-0.0239159	0.0110305	-0.0349464	NA	NA
312	ENSMUSG00000001844	ENSMUSG00000001844.10	Zdhhc4	5	143316489	376.5	384.5	380	393.5	8.57375	8.56984	8.61907	8.56614	383.882	-0.0908116	0.113303	1.49094	0.47451	0.888161	no	-0.744848	0.456364	0.999558	0.07894	0.93708	1	1.13111	0.258007	0.807012	8.59641	8.56799	0.0284203	0.00390821	0.0529323	-0.0490241	NA	NA
313	ENSMUSG00000001847	ENSMUSG00000001847.14	Rac1	5	143503634	7800.5	8335.5	8109.5	8525	13.0131	12.9919	13.0287	12.9582	8183.95	-0.0680858	0.0366843	15.3394	0.000466759	0.00561817	sigLRT	-1.8269	0.0677147	0.658324	1.11703	0.263984	0.775452	3.69027	0.000224019	0.00569583	13.0209	12.9751	0.0458828	0.0212191	0.0705464	-0.0493273	1. Strain Effect	1a. Strain Effect Up-regulated in High Activity
314	ENSMUSG00000001855	ENSMUSG00000001855.15	Nup214	2	31974436	741	841.5	812	742	9.67709	9.52457	9.60981	9.61883	782.738	0.257543	0.107906	10.4272	0.00544199	0.0413122	sigLRT	2.2294	0.0257876	0.463571	3.01165	0.00259828	0.0353818	-0.144256	0.885298	1	9.64345	9.5717	0.0717497	0.152522	-0.00902228	0.161544	2. Strain Effect in Females Only	2a. Strain Effect in Females Only, Up-regulated in the High Activity Females
315	ENSMUSG00000001864	ENSMUSG00000001864.13	Aif1l	2	31950139	284	300.5	372.5	306	8.29313	8.26107	8.29503	8.35878	316.531	0.186762	0.139634	1.99034	0.369661	0.78715	no	1.24467	0.213251	0.95598	0.587713	0.556725	1	-1.17373	0.240505	0.78378	8.29408	8.30992	-0.0158415	0.0320654	-0.0637483	0.0958137	NA	NA
316	ENSMUSG00000001865	ENSMUSG00000001865.2	Cpa3	3	20215620	0.5	0.5	20	3	2.5687	2.57911	2.56546	2.70983	6.34199	3.65886	1.39094	31.5672	1.39727e-07	3.96409e-06	sigLRT	2.45032	0.0142728	0.375573	-1.04938	0.294006	0.814313	-4.35589	1.32529e-05	0.000493662	2.56708	2.64447	-0.0773876	-0.01041	-0.144365	0.133955	3. Strain Effect in Males Only	3b. Strain Effect in Males Only, Up-regulated in the Low Activity Males
317	ENSMUSG00000001870	ENSMUSG00000001870.16	Ltbp1	17	75005568	144	172.5	160	151.5	7.35261	7.25039	7.28768	7.28662	157.252	0.253656	0.149065	6.22271	0.0445406	0.204315	no	1.6176	0.105749	0.768984	2.36537	0.0180121	0.149059	0.0591433	0.952838	1	7.32015	7.26851	0.0516415	0.102222	0.0010606	0.101162	NA	NA
318	ENSMUSG00000001891	ENSMUSG00000001891.16	Ugp2	11	21321138	2409	2411	2337	2339	11.2226	11.1644	11.2614	11.1841	2369.12	-0.0290676	0.0715124	7.64805	0.0218397	0.120871	no	-0.384789	0.700393	0.999558	1.56317	0.118013	0.509823	2.10597	0.035207	0.264135	11.242	11.1743	0.0677133	0.0581236	0.0773029	-0.0191793	NA	NA
319	ENSMUSG00000001901	ENSMUSG00000001901.15	Kcnh6	11	106008124	19.5	24	25.5	22	4.52943	4.51895	4.52435	4.55193	23.168	0.35925	0.410723	0.902418	0.636858	0.996454	no	0.827842	0.40776	0.999558	0.3456	0.729643	1	-0.82776	0.407806	0.962368	4.52689	4.53544	-0.00854768	0.0104802	-0.0275755	0.0380557	NA	NA
320	ENSMUSG00000001909	ENSMUSG00000001909.16	Trmt1	8	84686307	1061.5	1158.5	1203	1287	10.183	10.2452	10.1946	10.1984	1182	-0.0873185	0.0808859	2.7021	0.258968	0.646308	no	-1.01284	0.311135	0.999558	-1.53722	0.12424	0.524673	-0.0992883	0.920909	1	10.1888	10.2218	-0.0330041	-0.0621948	-0.0038134	-0.0583814	NA	NA
321	ENSMUSG00000001910	ENSMUSG00000001910.5	Nacc1	8	84670479	2924.5	3174	3617.5	3639	11.6504	11.7473	11.6564	11.7709	3346.42	0.0251312	0.0501994	35.8954	1.60477e-08	5.47111e-07	sigLRT	0.48012	0.631142	0.999558	-3.70798	0.000208919	0.00464653	-4.37506	1.214e-05	0.000456463	11.6534	11.7591	-0.105704	-0.0968526	-0.114556	0.0177037	1. Strain Effect	1b. Strain Effect Up-regulated in Low Activity
322	ENSMUSG00000001911	ENSMUSG00000001911.16	Nfix	8	84699876	6390.5	7237	8505	8575	12.8365	12.9872	12.7714	12.9879	7652.77	0.0915932	0.0556523	86.0182	2.09596e-19	2.01673e-17	sigLRT	1.60193	0.10917	0.774641	-5.16442	2.41179e-07	1.25539e-05	-7.40964	1.26646e-13	1.83149e-11	12.804	12.9875	-0.183533	-0.150643	-0.216423	0.0657799	1. Strain Effect	1b. Strain Effect Up-regulated in Low Activity
323	ENSMUSG00000001918	ENSMUSG00000001918.17	Slc1a5	7	16781340	44.5	38.5	39.5	32.5	5.25406	5.20397	5.28367	5.23784	38.2074	0.0398949	0.377538	2.60727	0.271543	0.664759	no	0.101352	0.919271	0.999558	1.13025	0.258373	0.766538	1.00648	0.314184	0.874147	5.26886	5.2209	0.0479578	0.0500898	0.0458259	0.00426392	NA	NA
324	ENSMUSG00000001924	ENSMUSG00000001924.15	Uba1	X	20658326	6572.5	7656.5	7150.5	6829.5	12.8534	12.712	12.7867	12.7729	7049.32	0.178131	0.0506943	30.458	2.43294e-07	6.53111e-06	sigLRT	3.41828	0.000630191	0.0855258	5.34551	9.01641e-08	5.20153e-06	0.5048	0.613699	1	12.82	12.7424	0.0775987	0.141399	0.0137986	0.1276	2. Strain Effect in Females Only	2a. Strain Effect in Females Only, Up-regulated in the High Activity Females
325	ENSMUSG00000001930	ENSMUSG00000001930.17	Vwf	6	125546774	251.5	308	316.5	284	8.1587	8.15733	8.08703	8.23111	289.493	0.279061	0.326584	1.43976	0.486811	0.898712	no	0.964986	0.334552	0.999558	0.00883753	0.992949	1	-1.35466	0.175527	0.676127	8.12286	8.19422	-0.0713569	0.00136625	-0.14408	0.145446	NA	NA
326	ENSMUSG00000001942	ENSMUSG00000001942.8	Siae	9	37555698	290.5	337	363	401.5	8.39116	8.48422	8.31991	8.43998	341.25	0.0569192	0.131624	9.86801	0.00719762	0.0515534	no	0.402864	0.687048	0.999558	-1.77601	0.0757319	0.3897	-2.30951	0.0209154	0.185993	8.35554	8.4621	-0.106565	-0.0930609	-0.12007	0.0270086	NA	NA
327	ENSMUSG00000001943	ENSMUSG00000001943.8	Vsig2	9	37539255	38.5	54.5	54	56	5.66285	5.67423	5.6114	5.66971	50.7054	0.249832	0.328311	1.8734	0.39192	0.810873	no	0.714073	0.475182	0.999558	-0.268792	0.78809	1	-1.25856	0.20819	0.732145	5.63713	5.67197	-0.0348428	-0.0113735	-0.058312	0.0469385	NA	NA
328	ENSMUSG00000001946	ENSMUSG00000001946.14	Esam	9	37528078	306	353	305.5	321.5	8.37707	8.2963	8.34247	8.23207	319.141	-0.0535464	0.139505	7.52311	0.0232475	0.126641	no	-0.358009	0.720336	0.999558	1.54585	0.122141	0.520345	2.02448	0.0429205	0.298009	8.35977	8.26418	0.0955862	0.0807664	0.110406	-0.0296396	NA	NA
329	ENSMUSG00000001948	ENSMUSG00000001948.10	Spa17	9	37603290	58.5	54	63	59.5	5.86225	5.88306	5.88487	5.87977	58.9	-0.10949	0.257891	0.261212	0.877564	0.996454	no	-0.404925	0.685533	0.999558	-0.476272	0.633881	1	0.0966062	0.923039	1	5.87356	5.88142	-0.00785844	-0.0208118	0.00509495	-0.0259068	NA	NA
330	ENSMUSG00000001962	ENSMUSG00000001962.8	Fam50a	X	74313033	453	447	374	405	8.76969	8.65758	8.81562	8.63226	423.699	-0.12735	0.122814	20.0234	4.48726e-05	0.000726905	sigLRT	-0.970645	0.331725	0.999558	2.18883	0.028609	0.205563	3.55117	0.000383525	0.00896013	8.79266	8.64492	0.147735	0.112111	0.18336	-0.0712493	1. Strain Effect	1a. Strain Effect Up-regulated in High Activity
331	ENSMUSG00000001964	ENSMUSG00000001964.14	Emd	X	74254687	711.5	739	730	758	9.50097	9.50762	9.51994	9.46902	724.681	-0.0930729	0.0905028	1.71655	0.423893	0.84364	no	-0.960504	0.336802	0.999558	-0.137282	0.890808	1	1.21714	0.223552	0.759587	9.51045	9.48832	0.0221313	-0.00665176	0.0509143	-0.0575661	NA	NA
332	ENSMUSG00000001983	ENSMUSG00000001983.7	Taco1	11	106066061	237.5	228	275	270.5	7.90664	7.98998	8.00903	8.01546	253.28	-0.160597	0.13677	3.36357	0.186042	0.528323	no	-1.09225	0.274724	0.999558	-1.70003	0.0891251	0.42991	-0.16594	0.868204	1	7.95783	8.00272	-0.0448886	-0.0833411	-0.00643603	-0.0769051	NA	NA
333	ENSMUSG00000001985	ENSMUSG00000001985.9	Grik3	4	125490700	1281.5	1236.5	1428.5	1453	10.3633	10.4069	10.4319	10.4258	1362.02	-0.0696719	0.121885	0.493931	0.781168	0.996454	no	-0.539754	0.589367	0.999558	-0.654033	0.51309	1	0.109265	0.912992	1	10.3976	10.4164	-0.0187813	-0.0436019	0.0060393	-0.0496412	NA	NA
334	ENSMUSG00000001986	ENSMUSG00000001986.16	Gria3	X	41400854	3822.5	4121	4272.5	4206.5	11.9982	11.9948	11.9584	12.0383	4098.66	0.115544	0.103734	2.28095	0.319667	0.729306	no	1.06625	0.286312	0.999558	0.0627497	0.949966	1	-1.44459	0.148573	0.622169	11.9783	12.0165	-0.0382352	0.00340106	-0.0798714	0.0832725	NA	NA
335	ENSMUSG00000001988	ENSMUSG00000001988.9	Npas1	7	16455721	249	274	356	376	8.15977	8.35544	8.09523	8.33752	305.21	0.0969668	0.177807	23.8639	6.577e-06	0.00013214	sigLRT	0.509298	0.610543	0.999558	-2.85486	0.00430563	0.0516011	-3.54256	0.000396264	0.00919723	8.1275	8.34648	-0.218985	-0.19567	-0.242299	0.0466294	1. Strain Effect	1b. Strain Effect Up-regulated in Low Activity
336	ENSMUSG00000001995	ENSMUSG00000001995.9	Sipa1l2	8	125418063	1390.5	1519.5	2221.5	1921.5	10.6256	10.8471	10.6519	10.9728	1770.1	0.140501	0.0924948	76.1696	2.88388e-17	2.38667e-15	sigLRT	1.43678	0.150782	0.852672	-4.72827	2.26446e-06	9.10342e-05	-6.76882	1.29837e-11	1.45985e-09	10.6388	10.9099	-0.271166	-0.221521	-0.320812	0.0992914	1. Strain Effect	1b. Strain Effect Up-regulated in Low Activity
337	ENSMUSG00000001998	ENSMUSG00000001998.15	Ap4e1	2	127008717	217.5	241.5	271.5	253.5	7.89791	7.91864	7.86896	7.96042	241.842	0.158367	0.170657	2.78486	0.248471	0.631456	no	0.864404	0.387366	0.999558	-0.3039	0.761204	1	-1.52206	0.127993	0.574854	7.88343	7.93953	-0.0560993	-0.0207366	-0.0914619	0.0707253	NA	NA
338	ENSMUSG00000001999	ENSMUSG00000001999.15	Blvra	2	127070665	190	204.5	274.5	235	7.76887	7.86264	7.75588	7.94144	229.799	0.178964	0.190576	10.707	0.00473145	0.0371002	sigLRT	0.868948	0.384875	0.999558	-1.44682	0.147948	0.578401	-2.67561	0.00745931	0.0907152	7.76237	7.90204	-0.139669	-0.0937734	-0.185564	0.0917907	1. Strain Effect	1b. Strain Effect Up-regulated in Low Activity
339	ENSMUSG00000002006	ENSMUSG00000002006.12	Pdzd4	X	73793359	2872.5	3078	2919.5	3182	11.583	11.5621	11.5735	11.5109	3015.28	-0.0595105	0.0449542	8.68195	0.0130238	0.0814818	no	-1.26868	0.204554	0.939805	0.9026	0.366738	0.893553	2.67784	0.00740977	0.0903189	11.5783	11.5365	0.0417942	0.0209376	0.0626509	-0.0417134	NA	NA
340	ENSMUSG00000002007	ENSMUSG00000002007.5	Srpk3	X	73774405	48.5	66	57	61	5.89408	5.86835	5.82129	5.83508	58.2703	0.196423	0.326915	0.370228	0.83101	0.996454	no	0.561358	0.574554	0.999558	0.457135	0.647574	1	-0.338678	0.734852	1	5.85768	5.85172	0.00596359	0.0257235	-0.0137963	0.0395199	NA	NA
341	ENSMUSG00000002010	ENSMUSG00000002010.17	Idh3g	X	73778963	2299.5	2441	2543	2795.5	11.2468	11.3657	11.2695	11.2818	2508.55	-0.151713	0.0518687	22.0532	1.62632e-05	0.000297553	sigLRT	-2.7875	0.00531165	0.235995	-4.44369	8.8429e-06	0.000304219	-0.478699	0.632153	1	11.2582	11.3238	-0.0656048	-0.118901	-0.0123087	-0.106592	2. Strain Effect in Females Only	2b. Strain Effect in Females Only, Up-regulated in the Low Activity Females
342	ENSMUSG00000002012	ENSMUSG00000002012.13	Pnck	X	73655994	1310	1209.5	1201.5	1249.5	10.2786	10.2537	10.4253	10.213	1260.76	-0.271242	0.108138	17.5145	0.00015732	0.00218599	sigLRT	-2.36225	0.0181642	0.406119	0.559948	0.575515	1	3.90236	9.52613e-05	0.00275775	10.352	10.2333	0.118619	0.0249261	0.212312	-0.187386	3. Strain Effect in Males Only	3a. Strain Effect in Males Only, Up-regulated in the High Activity Males
343	ENSMUSG00000002014	ENSMUSG00000002014.12	Ssr4	X	73787028	746	741.5	815.5	892	9.59434	9.72341	9.64479	9.6332	804.064	-0.221733	0.0760736	14.749	0.000627038	0.0072287	sigLRT	-2.73758	0.00618926	0.251553	-3.5895	0.000331308	0.00685346	0.300153	0.764061	1	9.61956	9.6783	-0.0587444	-0.129076	0.0115872	-0.140663	2. Strain Effect in Females Only	2b. Strain Effect in Females Only, Up-regulated in the Low Activity Females
344	ENSMUSG00000002015	ENSMUSG00000002015.5	Bcap31	X	73686178	1156.5	1248	1174	1254.5	10.2369	10.2127	10.2533	10.1843	1196.17	-0.0671429	0.0919577	2.78219	0.248802	0.631846	no	-0.687841	0.491553	0.999558	0.514461	0.60693	1	1.48325	0.138009	0.59767	10.2451	10.1985	0.0465643	0.0241573	0.0689713	-0.044814	NA	NA
345	ENSMUSG00000002017	ENSMUSG00000002017.10	Fam98a	17	75537086	729	807.5	847.5	809	9.6409	9.62525	9.62465	9.67716	799.97	0.106632	0.0886841	1.86655	0.393264	0.812499	no	1.11852	0.263343	0.999558	0.362496	0.716982	1	-1.21812	0.223179	0.759131	9.63277	9.6512	-0.0184313	0.0156494	-0.052512	0.0681614	NA	NA
346	ENSMUSG00000002020	ENSMUSG00000002020.15	Ltbp2	12	84783212	2	9.5	7.5	5.5	2.54327	2.52328	2.50088	2.5333	5.80233	2.10227	0.914498	5.90878	0.0521105	0.22729	no	2.15858	0.0308825	0.494756	0.918971	0.358111	0.885951	-2.05331	0.0400429	0.286687	2.52208	2.52829	-0.00621771	0.0199902	-0.0324256	0.0524158	NA	NA
347	ENSMUSG00000002028	ENSMUSG00000002028.13	Kmt2a	9	44803355	3049.5	3591	3435	2800	11.733	11.4455	11.6252	11.6922	3193.79	0.502063	0.201276	8.80447	0.01225	0.0776746	no	2.87611	0.00402605	0.207774	3.35141	0.000804019	0.0141189	-0.715464	0.474322	1	11.6791	11.5689	0.110285	0.287562	-0.066992	0.354554	NA	NA
348	ENSMUSG00000002031	ENSMUSG00000002031.13	Ift46	9	44767908	688	742.5	686	770	9.49608	9.50734	9.52738	9.4219	719.716	-0.193152	0.0978803	6.36153	0.0415538	0.194364	no	-1.84	0.0657679	0.652976	-0.254523	0.799091	1	2.33848	0.0193623	0.175951	9.51173	9.46462	0.047111	-0.0112599	0.105482	-0.116742	NA	NA
349	ENSMUSG00000002032	ENSMUSG00000002032.17	Tmem25	9	44793769	990	988	1168	1257.5	9.99063	10.1966	10.0406	10.1313	1096.01	-0.177812	0.122385	15.3468	0.000465025	0.00560094	sigLRT	-1.3659	0.171971	0.891221	-3.38413	0.00071405	0.0128352	-1.44691	0.147922	0.620678	10.0156	10.1639	-0.148311	-0.206002	-0.0906203	-0.115382	1. Strain Effect	1b. Strain Effect Up-regulated in Low Activity
350	ENSMUSG00000002033	ENSMUSG00000002033.14	Cd3g	9	44969572	0.5	0.5	0.5	1.5	0.236489	0.243519	0.235337	0.236475	1.18647	-0.672085	2.03338	0.515012	0.772977	0.996454	no	-0.311098	0.755726	0.999558	-0.641936	0.520914	1	-0.16734	0.867102	1	0.235913	0.239997	-0.00408358	-0.00702931	-0.00113784	-0.00589147	NA	NA
351	ENSMUSG00000002043	ENSMUSG00000002043.17	Trappc6a	7	19508395	127.5	146.5	148	138	7.12408	7.09348	7.09438	7.14449	138.927	0.2278	0.180046	1.6794	0.431839	0.850971	no	1.19	0.234048	0.983579	0.653019	0.513744	1	-1.02903	0.303465	0.861421	7.10923	7.11899	-0.00975963	0.0305936	-0.0501128	0.0807064	NA	NA
352	ENSMUSG00000002052	ENSMUSG00000002052.6	Supt6	11	78206746	4062	4887.5	4344.5	3956.5	12.178	11.962	12.0759	12.0574	4311.4	0.275833	0.0869967	24.4513	4.90313e-06	0.000101248	sigLRT	3.04006	0.00236533	0.1668	4.72453	2.30653e-06	9.24926e-05	0.422394	0.672737	1	12.127	12.0097	0.117228	0.215966	0.0184905	0.197476	2. Strain Effect in Females Only	2a. Strain Effect in Females Only, Up-regulated in the High Activity Females
353	ENSMUSG00000002055	ENSMUSG00000002055.9	Spag5	11	78301529	95.5	93	93.5	124	6.63637	6.75162	6.69118	6.63119	103.146	-0.554992	0.234881	6.0979	0.0474086	0.213275	no	-2.21884	0.0264979	0.468305	-2.02951	0.042406	0.268098	1.11547	0.26465	0.814308	6.66377	6.6914	-0.0276333	-0.115251	0.0599841	-0.175235	NA	NA
354	ENSMUSG00000002057	ENSMUSG00000002057.4	Foxn1	11	78357577	0.5	0	0	0	-1.36641	-1.36811	-1.35993	-1.36806	0.385636	-2.06158	4.78483	1.21385	0.545025	0.943682	no	-0.382634	0.701991	0.999558	0.202411	0.839595	1	0.753602	0.451088	0.997011	-1.36317	-1.36809	0.00491657	0.00170018	0.00813296	-0.00643278	NA	NA
355	ENSMUSG00000002058	ENSMUSG00000002058.13	Unc119	11	78343482	485	479	531.5	581	8.97842	9.07847	9.02873	9.0116	522.077	-0.20053	0.115402	4.45787	0.107643	0.374173	no	-1.61631	0.106028	0.769957	-1.92506	0.0542217	0.315845	0.365241	0.714931	1	9.00358	9.04504	-0.0414573	-0.100046	0.0171309	-0.117176	NA	NA
356	ENSMUSG00000002059	ENSMUSG00000002059.18	Rab34	11	78188430	359	384.5	382	372	8.56174	8.554	8.57656	8.53967	378.152	-0.0635288	0.148193	0.501143	0.778356	0.996454	no	-0.398763	0.690068	0.999558	0.0917403	0.926904	1	0.654083	0.513058	1	8.56915	8.54683	0.0223162	0.00773948	0.0368929	-0.0291535	NA	NA
357	ENSMUSG00000002064	ENSMUSG00000002064.10	Sdf2	11	78245746	902.5	919.5	1029	1072	9.88514	9.98178	9.91543	9.96646	981.619	-0.0659462	0.0748305	10.2835	0.00584738	0.043664	sigLRT	-0.830227	0.40641	0.999558	-2.63396	0.00843957	0.0861043	-1.44987	0.147094	0.61861	9.90028	9.97412	-0.0738402	-0.0966413	-0.0510392	-0.0456022	1. Strain Effect	1b. Strain Effect Up-regulated in Low Activity
358	ENSMUSG00000002068	ENSMUSG00000002068.16	Ccne1	7	38097984	250	262	286.5	314	8.07245	8.16911	8.11174	8.13422	279.278	-0.150918	0.133871	4.62472	0.0990273	0.352751	no	-1.04905	0.294156	0.999558	-1.94719	0.0515125	0.305443	-0.457375	0.647402	1	8.09209	8.15166	-0.0595731	-0.0966626	-0.0224836	-0.074179	NA	NA
359	ENSMUSG00000002076	ENSMUSG00000002076.12	Hsf2bp	17	31944769	8	4	8	3	2.43346	2.42867	2.45771	2.45804	5.51409	0.253266	0.939165	0.118711	0.942371	0.996454	no	0.248998	0.803362	0.999558	0.323773	0.74611	1	-0.00792637	0.993676	1	2.44558	2.44336	0.00222771	0.00478811	-0.000332696	0.00512081	NA	NA
360	ENSMUSG00000002083	ENSMUSG00000002083.13	Bbc3	7	16308393	190.5	197.5	206	217	7.67734	7.66867	7.70841	7.66817	205.959	-0.0761136	0.177989	0.607182	0.738163	0.996454	no	-0.395581	0.692414	0.999558	0.14974	0.880969	1	0.70816	0.478846	1	7.69287	7.66842	0.0244549	0.00866854	0.0402413	-0.0315727	NA	NA
361	ENSMUSG00000002100	ENSMUSG00000002100.15	Mybpc3	2	91118144	1	1	4.5	5.5	1.60779	1.6321	1.60964	1.63568	3.07159	-0.134287	1.28261	8.26441	0.0160475	0.0957125	no	-0.0923695	0.926405	0.999558	-1.88538	0.0593788	0.33458	-1.81733	0.0691671	0.403307	1.60871	1.63389	-0.0251756	-0.0243105	-0.0260408	0.00173026	NA	NA
362	ENSMUSG00000002102	ENSMUSG00000002102.15	Psmc3	2	91054009	2717	2899	3275	3425	11.5299	11.6505	11.5429	11.6342	3087.08	-0.0423582	0.0654394	21.4231	2.22857e-05	0.000391163	sigLRT	-0.617104	0.537166	0.999558	-3.52875	0.000417522	0.00825231	-2.64701	0.00812077	0.0965191	11.5364	11.6424	-0.105976	-0.120598	-0.0913527	-0.0292457	1. Strain Effect	1b. Strain Effect Up-regulated in Low Activity
363	ENSMUSG00000002103	ENSMUSG00000002103.16	Acp2	2	91202885	1907.5	2041.5	2001.5	1960.5	10.9622	10.8961	10.9846	10.9315	1971.42	0.0199494	0.0617286	7.9985	0.0183294	0.105825	no	0.30459	0.760678	0.999558	2.09788	0.0359157	0.239989	1.6649	0.0959325	0.489464	10.9734	10.9138	0.0596017	0.0661082	0.0530951	0.0130131	NA	NA
364	ENSMUSG00000002104	ENSMUSG00000002104.11	Rapsn	2	91035620	16	10.5	13	10	3.58482	3.56323	3.61586	3.58671	12.1533	-0.00686568	0.615555	2.02689	0.362966	0.779564	no	-0.0137081	0.989063	0.999558	0.903455	0.366284	0.893087	0.979082	0.32754	0.887039	3.60034	3.57497	0.0253676	0.0215817	0.0291535	-0.00757172	NA	NA
365	ENSMUSG00000002105	ENSMUSG00000002105.15	Slc39a13	2	91061791	403.5	393	503	510	8.69561	8.90793	8.78295	8.8764	452.547	-0.212235	0.0958102	37.2406	8.19056e-09	2.9072e-07	sigLRT	-2.07545	0.0379452	0.532715	-5.22275	1.76286e-07	9.48504e-06	-2.29168	0.0219242	0.192288	8.73928	8.89217	-0.152889	-0.212327	-0.0934505	-0.118877	4. Strain Effect But Magnitude of Change Differs Based on Sex	4a. Strain Effect But Magnitude of Change Differs Based on Sex, Higher Magnitude Change in Females
366	ENSMUSG00000002107	ENSMUSG00000002107.18	Celf2	2	6539694	8759	9908.5	10215	9728.5	13.2548	13.1921	13.1849	13.2734	9611.02	0.205139	0.106643	3.78803	0.150467	0.464878	no	1.86773	0.0618001	0.641046	1.11612	0.26437	0.776069	-1.52518	0.127214	0.572479	13.2199	13.2328	-0.0128994	0.0627155	-0.0885144	0.15123	NA	NA
367	ENSMUSG00000002108	ENSMUSG00000002108.10	Nr1h3	2	91184061	99.5	94.5	91.5	86	6.59493	6.54536	6.59638	6.57671	96.0001	0.100516	0.240637	1.06667	0.586644	0.975634	no	0.390692	0.696025	0.999558	0.902041	0.367035	0.893905	0.349628	0.726618	1	6.59565	6.56103	0.0346193	0.0495716	0.019667	0.0299045	NA	NA
368	ENSMUSG00000002109	ENSMUSG00000002109.14	Ddb2	2	91211572	122	142	191	203	7.25149	7.43487	7.20166	7.38132	161.286	0.0184582	0.209458	19.423	6.05838e-05	0.000948701	sigLRT	0.0780554	0.937784	0.999558	-2.87468	0.00404434	0.0492788	-2.93304	0.00335657	0.0495272	7.22657	7.40809	-0.181521	-0.183384	-0.179658	-0.00372577	1. Strain Effect	1b. Strain Effect Up-regulated in Low Activity
369	ENSMUSG00000002111	ENSMUSG00000002111.8	Spi1	2	91082390	100	91.5	103.5	109	6.58912	6.6506	6.61821	6.61541	98.5435	-0.211941	0.209899	1.86736	0.393105	0.81243	no	-0.949504	0.342364	0.999558	-1.28367	0.199256	0.675029	0.0637331	0.949183	1	6.60367	6.633	-0.0293393	-0.0614776	0.00279903	-0.0642766	NA	NA
370	ENSMUSG00000002129	ENSMUSG00000002129.11	Sf3a1	11	4160350	1474.5	1621.5	1796.5	1718.5	10.6626	10.6862	10.6738	10.7363	1653.34	0.0540531	0.0710959	3.59456	0.165749	0.493554	no	0.720771	0.47105	0.999558	-0.652159	0.514298	1	-1.67052	0.0948164	0.486176	10.6682	10.7113	-0.0430621	-0.0235972	-0.062527	0.0389298	NA	NA
371	ENSMUSG00000002147	ENSMUSG00000002147.18	Stat6	10	127642986	216	222	198	169.5	7.73193	7.59524	7.73578	7.64558	205.929	0.106211	0.176899	8.31242	0.0156668	0.0940568	no	0.558949	0.576197	0.999558	2.25416	0.0241858	0.183518	1.46594	0.142666	0.60906	7.73386	7.62041	0.113446	0.136696	0.0901965	0.046499	NA	NA
372	ENSMUSG00000002190	ENSMUSG00000002190.13	Clgn	8	83389867	246	248	282	279	7.98035	8.01529	8.00133	8.0487	258.928	0.0221478	0.157214	1.12267	0.570446	0.964481	no	0.128077	0.898088	0.999558	-0.596865	0.550598	1	-0.777945	0.436601	0.986529	7.99084	8.032	-0.0411596	-0.0349484	-0.0473708	0.0124224	NA	NA
373	ENSMUSG00000002204	ENSMUSG00000002204.9	Napsa	7	44572380	3	4	5	5	2.22432	2.22151	2.21367	2.22387	4.67162	0.57889	0.989371	0.44837	0.799167	0.996454	no	0.543761	0.586606	0.999558	0.157554	0.874808	1	-0.602836	0.546618	1	2.219	2.22269	-0.00369266	0.00280673	-0.0101921	0.0129988	NA	NA
374	ENSMUSG00000002205	ENSMUSG00000002205.16	Vrk3	7	44748413	491.5	484	539.5	601	8.97716	9.0936	9.02166	9.04437	525.434	-0.163495	0.104598	7.65509	0.0217629	0.120547	no	-1.45194	0.146518	0.845481	-2.52677	0.0115118	0.10837	-0.46458	0.642232	1	8.99941	9.06898	-0.0695691	-0.116434	-0.0227041	-0.0937301	NA	NA
375	ENSMUSG00000002210	ENSMUSG00000002210.11	Smg9	7	24399619	479.5	519.5	511.5	563.5	9.049	9.0683	9.05298	9.00399	528.362	-0.120005	0.0972661	1.76314	0.414133	0.833882	no	-1.14901	0.250554	0.999558	-0.479341	0.631696	1	1.14122	0.253779	0.801382	9.05099	9.03615	0.0148447	-0.0192957	0.0489851	-0.0682808	NA	NA
376	ENSMUSG00000002221	ENSMUSG00000002221.11	Paxip1	5	27740080	1030	1067.5	1113.5	1080	10.0601	10.0301	10.1028	10.0724	1072.84	-0.000801143	0.0628324	2.1407	0.342888	0.755731	no	-0.0115844	0.990757	0.999558	0.971724	0.331188	0.856373	0.989773	0.322285	0.881706	10.0814	10.0512	0.0302132	0.0299796	0.0304469	-0.000467364	NA	NA
377	ENSMUSG00000002222	ENSMUSG00000002222.14	Rmnd5a	6	71388634	3587	3981	4533.5	4188.5	11.95	11.9673	11.9611	12.0736	4068.74	0.133699	0.0625942	13.0241	0.00148541	0.01465	sigLRT	2.04894	0.0404681	0.543554	-0.522804	0.601111	1	-3.42209	0.000621415	0.0131352	11.9555	12.0205	-0.0649091	-0.0173175	-0.112501	0.0951832	3. Strain Effect in Males Only	3b. Strain Effect in Males Only, Up-regulated in the Low Activity Males
378	ENSMUSG00000002227	ENSMUSG00000002227.15	Mov10	3	104794836	131	145	154	140	7.1568	7.12211	7.16004	7.21207	143.837	0.237052	0.196658	1.50144	0.472027	0.886421	no	1.12768	0.259454	0.999558	0.656204	0.511693	1	-0.939617	0.347414	0.906544	7.15842	7.16709	-0.00866989	0.0346881	-0.0520279	0.0867159	NA	NA
379	ENSMUSG00000002228	ENSMUSG00000002228.7	Ppm1j	3	104781056	12	4.5	11	3.5	3.08953	3.09299	3.16009	3.12539	8.83993	-0.752671	0.907351	1.05187	0.591004	0.978421	no	-0.771352	0.440498	0.999558	-0.210799	0.833044	1	0.921546	0.356765	0.917465	3.12481	3.10919	0.0156243	-0.0034584	0.034707	-0.0381654	NA	NA
380	ENSMUSG00000002233	ENSMUSG00000002233.13	Rhoc	3	104788375	260	287.5	287.5	289	8.14261	8.08546	8.09906	8.06633	275.271	0.0503759	0.169981	1.11689	0.572097	0.965892	no	0.271835	0.785749	0.999558	0.863647	0.387782	0.91384	0.472956	0.636244	1	8.12084	8.07589	0.0449421	0.0571516	0.0327326	0.024419	NA	NA
381	ENSMUSG00000002240	ENSMUSG00000002240.12	Prr27	5	87825686	0	0	0	0	-2.26706	-2.26741	-2.26735	-2.2674	0.064097	0.659781	6.12048	0.100513	0.950986	0.996454	no	0.107799	0.914155	0.999558	0.179961	0.857183	1	0	1	1	-2.2672	-2.26741	0.00020453	0.000354824	5.42368e-05	0.000300587	NA	NA
382	ENSMUSG00000002249	ENSMUSG00000002249.21	Tead3	17	28331671	59.5	53.5	59.5	58.5	5.81438	5.8194	5.86471	5.84211	57.2889	-0.137758	0.269782	0.320051	0.852122	0.996454	no	-0.480963	0.630543	0.999558	-0.18119	0.856218	1	0.501761	0.615836	1	5.83954	5.83076	0.0087888	-0.00502501	0.0226026	-0.0276276	NA	NA
383	ENSMUSG00000002250	ENSMUSG00000002250.16	Ppard	17	28232700	612	576.5	691	649	9.23785	9.28839	9.27712	9.3284	625.654	-0.00412191	0.145097	1.25542	0.533812	0.936546	no	-0.0294631	0.976495	0.999558	-0.758628	0.448075	0.965633	-0.717468	0.473086	1	9.25748	9.30839	-0.0509096	-0.0505419	-0.0512772	0.000735388	NA	NA
384	ENSMUSG00000002257	ENSMUSG00000002257.8	Def6	17	28207778	38	37	60.5	53	5.48723	5.52823	5.49789	5.59039	46.4973	0.250665	0.359099	4.54133	0.103243	0.363495	no	0.651462	0.514748	0.999558	-0.865445	0.386795	0.913317	-1.80117	0.0716756	0.412525	5.49256	5.55931	-0.0667521	-0.041004	-0.0925002	0.0514962	NA	NA
385	ENSMUSG00000002265	ENSMUSG00000002265.17	Peg3	7	6703892	4892.5	5131	5458.5	4575	12.3701	12.1723	12.3471	12.3524	5104.45	0.290976	0.103876	14.8635	0.000592164	0.00689886	sigLRT	2.69055	0.00713333	0.268639	3.7045	0.000211811	0.00468987	-0.0993198	0.920884	1	12.3586	12.2623	0.0962456	0.197785	-0.0052934	0.203078	2. Strain Effect in Females Only	2a. Strain Effect in Females Only, Up-regulated in the High Activity Females
386	ENSMUSG00000002266	ENSMUSG00000002266.17	Zim1	7	6671269	89.5	85	124.5	109	6.62178	6.6898	6.64171	6.72839	102.415	0.061352	0.235951	4.35668	0.113229	0.387152	no	0.241349	0.809285	0.999558	-1.20086	0.229804	0.725027	-1.54599	0.122108	0.55903	6.63174	6.70909	-0.0773478	-0.0680172	-0.0866784	0.0186612	NA	NA
387	ENSMUSG00000002274	ENSMUSG00000002274.13	Metrn	17	25793221	1349.5	1530	1564.5	1691	10.5581	10.6313	10.5568	10.5672	1531.89	-0.0903945	0.0934518	2.67801	0.262106	0.650876	no	-0.912116	0.361708	0.999558	-1.52525	0.127198	0.532106	-0.230894	0.817397	1	10.5574	10.5992	-0.041822	-0.0732112	-0.0104328	-0.0627784	NA	NA
388	ENSMUSG00000002279	ENSMUSG00000002279.19	Lmf1	17	25579085	345	368	328	330	8.46732	8.32681	8.4634	8.36106	340.222	0.0733702	0.120187	15.0012	0.000552746	0.00651087	sigLRT	0.567992	0.57004	0.999558	2.91619	0.0035433	0.0447428	2.10669	0.0351441	0.263843	8.46536	8.34393	0.121423	0.140509	0.102337	0.0381725	1. Strain Effect	1a. Strain Effect Up-regulated in High Activity
389	ENSMUSG00000002280	ENSMUSG00000002280.11	Ciao3	17	25773776	610.5	673.5	669.5	712.5	9.38326	9.40728	9.38739	9.36293	669.196	-0.0829106	0.0834257	0.987874	0.610219	0.992771	no	-0.924665	0.35514	0.999558	-0.643843	0.519677	1	0.663736	0.506859	1	9.38532	9.38511	0.000218742	-0.024014	0.0244515	-0.0484655	NA	NA
390	ENSMUSG00000002289	ENSMUSG00000002289.16	Angptl4	17	33773750	40	50.5	51	46	5.57217	5.57483	5.56452	5.60563	48.1518	0.20702	0.373364	0.66833	0.715936	0.996454	no	0.520686	0.602586	0.999558	-0.0293777	0.976563	1	-0.765379	0.444046	0.991595	5.56834	5.59023	-0.0218866	-0.00266197	-0.0411113	0.0384493	NA	NA
391	ENSMUSG00000002297	ENSMUSG00000002297.16	Dbf4	5	8396973	33.5	36	29	30.5	5.00081	4.93896	4.97469	4.95006	31.4179	0.249772	0.369517	3.55861	0.168755	0.499202	no	0.637949	0.523507	0.999558	1.62293	0.104604	0.4736	0.706285	0.480011	1	4.98775	4.94451	0.043243	0.0618546	0.0246314	0.0372232	NA	NA
392	ENSMUSG00000002307	ENSMUSG00000002307.16	Daxx	17	33909414	490	589.5	603	624	9.18105	9.19357	9.08328	9.17425	572.199	0.134756	0.0893244	6.14326	0.0463456	0.210072	no	1.40993	0.158562	0.865322	-0.329254	0.741963	1	-2.29444	0.0217654	0.191421	9.13216	9.18391	-0.0517473	-0.0125226	-0.0909719	0.0784493	NA	NA
393	ENSMUSG00000002308	ENSMUSG00000002308.16	Cd320	17	33843091	293	290	293.5	303	8.16762	8.19578	8.22411	8.17223	292.357	-0.158153	0.114665	2.08725	0.352175	0.766789	no	-1.29571	0.195075	0.927885	-0.629377	0.529102	1	1.20201	0.229359	0.767895	8.19586	8.18401	0.0118535	-0.0281639	0.0518709	-0.0800348	NA	NA
394	ENSMUSG00000002319	ENSMUSG00000002319.16	Ipo4	14	55625400	1372.5	1530.5	1601.5	1587	10.5927	10.5882	10.5812	10.6195	1548.51	0.0661306	0.0750424	1.17728	0.555081	0.951648	no	0.830491	0.406261	0.999558	0.162899	0.870598	1	-1.01023	0.312385	0.872029	10.5869	10.6039	-0.0169304	0.00446964	-0.0383305	0.0428002	NA	NA
395	ENSMUSG00000002320	ENSMUSG00000002320.15	Tm9sf1	14	55635965	758	781.5	802	794.5	9.61202	9.58866	9.65344	9.6135	785.942	-0.0295002	0.0811697	1.80762	0.405024	0.824896	no	-0.335986	0.736881	0.999558	0.613826	0.53933	1	1.08893	0.276186	0.828296	9.63273	9.60108	0.0316538	0.0233667	0.0399408	-0.0165742	NA	NA
396	ENSMUSG00000002324	ENSMUSG00000002324.8	Rec8	14	55618037	2	1	1.5	1.5	0.547435	0.546888	0.552424	0.548882	1.48485	-0.317163	1.68227	0.118357	0.942539	0.996454	no	-0.179161	0.857811	0.999558	0.0581463	0.953632	1	0.323083	0.746633	1	0.549929	0.547885	0.00204446	0.000547226	0.0035417	-0.00299447	NA	NA
397	ENSMUSG00000002325	ENSMUSG00000002325.15	Irf9	14	55603571	180.5	196	292.5	266	7.78272	7.94306	7.76084	8.04888	238.897	0.263907	0.151245	44.3438	2.34889e-10	1.02486e-08	sigLRT	1.62693	0.103753	0.766501	-3.08274	0.00205102	0.0293818	-5.38079	7.41603e-08	4.83707e-06	7.77178	7.99597	-0.224187	-0.160336	-0.288037	0.127701	1. Strain Effect	1b. Strain Effect Up-regulated in Low Activity
398	ENSMUSG00000002326	ENSMUSG00000002326.6	Gmpr2	14	55671941	323.5	350.5	407.5	423.5	8.49856	8.58477	8.43815	8.56297	369.348	0.0667728	0.154846	6.38564	0.0410559	0.193048	no	0.397315	0.691135	0.999558	-1.35905	0.174129	0.630544	-1.9055	0.0567156	0.35745	8.46835	8.57387	-0.105514	-0.0862106	-0.124818	0.0386078	NA	NA
399	ENSMUSG00000002329	ENSMUSG00000002329.7	Mdp1	14	55657879	1042.5	1077.5	995	1233.5	10.0645	10.1361	10.1017	9.98432	1078.26	-0.291701	0.0697982	18.35	0.000103595	0.00150974	sigLRT	-3.92475	8.68193e-05	0.0311623	-2.11741	0.0342249	0.231694	3.4222	0.00062116	0.0131352	10.0831	10.0602	0.0229471	-0.0715173	0.117411	-0.188929	5. Strain Effect But Direction of Change Differs Based on Sex	5b. Strain Effect But Direction of Change Differs Based on Sex, Up-regulated in High for Males
400	ENSMUSG00000002332	ENSMUSG00000002332.16	Dhrs1	14	55739020	1109.5	1134	1247	1316	10.182	10.2794	10.2207	10.2457	1204.05	-0.107165	0.0725414	8.79426	0.0123126	0.077989	no	-1.39052	0.164372	0.876062	-2.68998	0.00714571	0.0758284	-0.715004	0.474607	1	10.2013	10.2625	-0.0611821	-0.0973883	-0.024976	-0.0724123	NA	NA
401	ENSMUSG00000002341	ENSMUSG00000002341.8	Ncan	8	70093085	3300.5	4006	5132	5132.5	11.9863	12.2077	11.8881	12.225	4360.65	0.163592	0.0655608	148.485	5.71246e-33	9.55416e-31	sigLRT	2.39546	0.0165993	0.395347	-6.43458	1.23815e-10	1.15032e-08	-9.78352	1.32521e-22	3.88567e-20	11.9372	12.2164	-0.279152	-0.22142	-0.336883	0.115464	4. Strain Effect But Magnitude of Change Differs Based on Sex	4b. Strain Effect But Magnitude of Change Differs Based on Sex, Higher Magnitude Change in Males
402	ENSMUSG00000002342	ENSMUSG00000002342.17	Tmem161a	8	70172356	552.5	590	520	524	9.17048	9.02993	9.16278	9.0138	548.824	-0.0148576	0.0979524	25.5498	2.83097e-06	6.2027e-05	sigLRT	-0.141312	0.887623	0.999558	3.24405	0.00117842	0.0190588	3.41464	0.000638672	0.0134289	9.16663	9.02187	0.144764	0.14055	0.148977	-0.00842744	1. Strain Effect	1a. Strain Effect Up-regulated in High Activity
403	ENSMUSG00000002343	ENSMUSG00000002343.11	Armc6	8	70220172	578	562.5	647	765.5	9.23068	9.45911	9.34128	9.33243	651.269	-0.389866	0.0932116	32.8376	7.40285e-08	2.23731e-06	sigLRT	-3.90011	9.61493e-05	0.0330268	-5.33298	9.6616e-08	5.53378e-06	0.196986	0.843838	1	9.28598	9.39577	-0.109795	-0.228438	0.00884888	-0.237287	2. Strain Effect in Females Only	2b. Strain Effect in Females Only, Up-regulated in the Low Activity Females
404	ENSMUSG00000002345	ENSMUSG00000002345.18	Borcs8	8	70139499	255	250.5	403	433.5	8.16795	8.53427	8.201	8.463	329.605	-0.195143	0.115287	116.628	4.7277e-26	6.13929e-24	sigLRT	-1.58521	0.112919	0.781963	-8.17924	2.85631e-16	5.01581e-14	-5.86459	4.50234e-09	3.66144e-07	8.18448	8.49863	-0.314156	-0.366315	-0.261996	-0.104319	1. Strain Effect	1b. Strain Effect Up-regulated in Low Activity
405	ENSMUSG00000002346	ENSMUSG00000002346.16	Slc25a42	8	70184340	609.5	667.5	940.5	938	9.47353	9.7548	9.47798	9.76695	794.632	0.0100787	0.0920827	98.8138	3.49026e-22	3.7924e-20	sigLRT	0.104752	0.916573	0.999558	-6.5195	7.05441e-11	6.85285e-09	-6.63645	3.21325e-11	3.44616e-09	9.47575	9.76087	-0.285117	-0.281266	-0.288967	0.00770068	1. Strain Effect	1b. Strain Effect Up-regulated in Low Activity
406	ENSMUSG00000002365	ENSMUSG00000002365.10	Snx9	17	5841329	414.5	428.5	403.5	406.5	8.72053	8.65338	8.7503	8.68477	417.667	0.00285566	0.121062	3.81845	0.148195	0.460336	no	0.0208492	0.983366	0.999558	1.29764	0.194412	0.666546	1.2684	0.204655	0.726097	8.73542	8.66908	0.0663426	0.0671518	0.0655335	0.00161834	NA	NA
407	ENSMUSG00000002372	ENSMUSG00000002372.9	Ranbp3	17	56673294	1666.5	1706	1713.5	1834	10.7432	10.7739	10.7883	10.762	1743.74	-0.081451	0.069265	1.40187	0.49612	0.907447	no	-1.11196	0.266156	0.999558	-0.876268	0.380885	0.907234	0.696487	0.486124	1	10.7657	10.7679	-0.00220511	-0.0306991	0.0262888	-0.0569879	NA	NA
408	ENSMUSG00000002379	ENSMUSG00000002379.7	Ndufa11	17	56717767	1584.5	1575	1425.5	1616	10.5958	10.6051	10.6668	10.4877	1544.85	-0.282537	0.0827574	21.0217	2.72388e-05	0.000468574	sigLRT	-3.22065	0.00127899	0.12272	-0.219608	0.826176	1	4.32387	1.53317e-05	0.000560001	10.6313	10.5464	0.0848817	-0.00928777	0.179051	-0.188339	3. Strain Effect in Males Only	3a. Strain Effect in Males Only, Up-regulated in the High Activity Males
409	ENSMUSG00000002384	ENSMUSG00000002384.2	Bmp8b	4	123105165	1.5	1.5	5	1.5	1.27958	1.27496	1.27669	1.29915	2.45552	2.01757	1.38694	2.92046	0.232183	0.604933	no	1.35553	0.175248	0.895299	0.459211	0.646083	1	-1.49499	0.134916	0.590513	1.27813	1.28706	-0.00892153	0.00461526	-0.0224583	0.0270736	NA	NA
410	ENSMUSG00000002393	ENSMUSG00000002393.14	Nr2f6	8	71374123	724	827	904	1001.5	9.70931	9.84235	9.69679	9.77072	866.707	-0.0914064	0.103325	10.6363	0.00490185	0.0381833	sigLRT	-0.825211	0.409252	0.999558	-2.6673	0.00764643	0.0799672	-1.4831	0.138047	0.59767	9.70305	9.80653	-0.103483	-0.133036	-0.0739308	-0.0591051	1. Strain Effect	1b. Strain Effect Up-regulated in Low Activity
411	ENSMUSG00000002395	ENSMUSG00000002395.14	Use1	8	71366848	997	978.5	994	1133	9.97541	10.0621	10.0179	9.97797	1032.03	-0.189754	0.0968852	4.48127	0.106391	0.371377	no	-1.8386	0.0659739	0.653703	-1.82854	0.0674686	0.362647	0.774449	0.438666	0.988211	9.99667	10.02	-0.0233441	-0.0866464	0.0399582	-0.126605	NA	NA
412	ENSMUSG00000002396	ENSMUSG00000002396.8	Ocel1	8	71371298	336	381	450	458.5	8.61941	8.71979	8.59708	8.68916	404.46	-0.00947099	0.1068	11.0717	0.00394295	0.0321895	sigLRT	-0.083336	0.933584	0.999558	-2.26118	0.0237483	0.181491	-2.11233	0.034658	0.261518	8.60824	8.70448	-0.0962318	-0.100379	-0.092085	-0.00829355	1. Strain Effect	1b. Strain Effect Up-regulated in Low Activity
413	ENSMUSG00000002409	ENSMUSG00000002409.18	Dyrk1b	7	28179469	549	620	671.5	638	9.24654	9.2699	9.2461	9.29805	616.333	0.047946	0.104921	1.61889	0.445106	0.862746	no	0.428388	0.668368	0.999558	-0.482999	0.629097	1	-1.08645	0.277281	0.829552	9.24632	9.28398	-0.0376584	-0.0233642	-0.0519526	0.0285884	NA	NA
414	ENSMUSG00000002413	ENSMUSG00000002413.15	Braf	6	39603237	3337	3615	3581	3184.5	11.7994	11.6143	11.7464	11.7554	3411.17	0.273325	0.117864	10.0694	0.00650803	0.0476614	sigLRT	2.21326	0.02688	0.469739	3.02799	0.00246186	0.0339435	-0.101725	0.918975	1	11.7729	11.6848	0.0880488	0.18512	-0.00902217	0.194142	2. Strain Effect in Females Only	2a. Strain Effect in Females Only, Up-regulated in the High Activity Females
415	ENSMUSG00000002416	ENSMUSG00000002416.13	Ndufb2	6	39592574	1600.5	1710	1811	2080	10.7717	10.8845	10.7775	10.8078	1798.6	-0.124009	0.0710063	11.7881	0.00275583	0.024232	sigLRT	-1.6479	0.0993725	0.755463	-3.14198	0.00167811	0.0251914	-0.796833	0.425548	0.976768	10.7746	10.8461	-0.0715445	-0.112867	-0.0302219	-0.0826453	1. Strain Effect	1b. Strain Effect Up-regulated in Low Activity
416	ENSMUSG00000002428	ENSMUSG00000002428.12	Hltf	3	20057811	533	585	606.5	607.5	9.20236	9.1882	9.17389	9.19458	584.195	0.0551049	0.0822707	0.458439	0.795154	0.996454	no	0.633588	0.526349	0.999558	0.376438	0.706591	1	-0.518769	0.603922	1	9.18812	9.19139	-0.00326685	0.0141584	-0.0206921	0.0348505	NA	NA
417	ENSMUSG00000002455	ENSMUSG00000002455.14	Prpf6	2	181591868	1204	1347.5	1363	1388.5	10.4027	10.3758	10.3741	10.3798	1336.25	0.0479246	0.0689891	0.713119	0.700081	0.996454	no	0.65573	0.511998	0.999558	0.780682	0.43499	0.955887	-0.14904	0.881522	1	10.3884	10.3778	0.0106012	0.0268542	-0.00565186	0.0325061	NA	NA
418	ENSMUSG00000002458	ENSMUSG00000002458.13	Rgs19	2	181688419	418	437.5	486.5	542	8.85373	8.95372	8.86658	8.87953	474.77	-0.146539	0.103253	5.56616	0.0618477	0.256354	no	-1.31864	0.187289	0.914331	-2.1719	0.0298633	0.211064	-0.290824	0.771186	1	8.86015	8.91662	-0.0564696	-0.099991	-0.0129483	-0.0870427	NA	NA
419	ENSMUSG00000002459	ENSMUSG00000002459.17	Rgs20	1	4909576	420	431.5	399.5	430.5	8.74953	8.71676	8.75698	8.65899	422.512	-0.114117	0.0976185	7.02727	0.0297885	0.151963	no	-1.09901	0.271764	0.999558	0.819721	0.412375	0.93831	2.34932	0.0188077	0.172679	8.75326	8.68788	0.0653815	0.0327751	0.097988	-0.0652129	NA	NA
420	ENSMUSG00000002475	ENSMUSG00000002475.16	Abhd3	18	10642092	1029.5	1071.5	1124.5	1203.5	10.0574	10.1454	10.0967	10.065	1092.57	-0.179737	0.0862228	5.38417	0.0677394	0.273121	no	-1.95772	0.0502632	0.590098	-2.05434	0.0399424	0.257735	0.71864	0.472363	1	10.0771	10.1052	-0.02812	-0.0879201	0.0316801	-0.1196	NA	NA
421	ENSMUSG00000002477	ENSMUSG00000002477.5	Snrpd1	18	10617775	898	889	735	790	9.76594	9.61433	9.80547	9.56601	830.593	-0.133951	0.109911	32.9926	6.85104e-08	2.08435e-06	sigLRT	-1.14206	0.253429	0.999558	2.91684	0.00353592	0.0447202	4.51705	6.27077e-06	0.00025563	9.7857	9.59017	0.19553	0.151605	0.239456	-0.0878507	1. Strain Effect	1a. Strain Effect Up-regulated in High Activity
422	ENSMUSG00000002486	ENSMUSG00000002486.15	Tchp	5	114707760	212	254	258	223.5	7.92813	7.8321	7.8808	7.91749	237.839	0.29182	0.142194	4.94985	0.0841693	0.31666	no	1.91172	0.0559121	0.618825	1.91722	0.0552096	0.3194	-0.787197	0.431166	0.982327	7.90446	7.87479	0.0296686	0.096031	-0.0366939	0.132725	NA	NA
423	ENSMUSG00000002489	ENSMUSG00000002489.16	Tiam1	16	89787111	2664.5	3043.5	3673	3255.5	11.5672	11.5845	11.5711	11.7556	3161.44	0.238379	0.101273	13.2163	0.00134933	0.0135976	sigLRT	2.24439	0.0248072	0.453616	-0.280071	0.779423	1	-3.45619	0.00054786	0.0119194	11.5691	11.6701	-0.100914	-0.01735	-0.184479	0.167129	3. Strain Effect in Males Only	3b. Strain Effect in Males Only, Up-regulated in the Low Activity Males
424	ENSMUSG00000002496	ENSMUSG00000002496.10	Tsc2	17	24595816	2709	3082.5	2509	2387	11.5302	11.2258	11.4682	11.2895	2682.99	0.179987	0.0757281	89.164	4.34791e-20	4.36774e-18	sigLRT	2.261	0.0237591	0.446725	7.75106	9.11317e-15	1.40704e-12	4.54278	5.55184e-06	0.000230139	11.4992	11.2577	0.241547	0.304433	0.178661	0.125772	4. Strain Effect But Magnitude of Change Differs Based on Sex	4a. Strain Effect But Magnitude of Change Differs Based on Sex, Higher Magnitude Change in Females
425	ENSMUSG00000002500	ENSMUSG00000002500.15	Rpl3l	17	24727820	2	5	6	4.5	2.24714	2.23848	2.22273	2.25885	4.78077	2.09812	1.30134	3.51161	0.172768	0.505652	no	1.49597	0.134662	0.830557	0.378039	0.705402	1	-1.69892	0.0893351	0.471238	2.23493	2.24867	-0.0137366	0.00865305	-0.0361263	0.0447793	NA	NA
426	ENSMUSG00000002504	ENSMUSG00000002504.15	Slc9a3r2	17	24639286	921.5	868.5	965	934.5	9.77198	9.8077	9.86795	9.81531	904.183	-0.13474	0.121431	1.2773	0.528005	0.932266	no	-1.04278	0.29705	0.999558	-0.593319	0.552967	1	0.881608	0.377989	0.936853	9.81997	9.81151	0.00845895	-0.0357253	0.0526432	-0.0883686	NA	NA
427	ENSMUSG00000002524	ENSMUSG00000002524.17	Puf60	15	76070182	2693	2982.5	2820.5	3102	11.5049	11.5169	11.509	11.4493	2888.93	-0.101445	0.0633674	3.68027	0.158796	0.479898	no	-1.52558	0.127115	0.816027	-0.359803	0.718995	1	1.79366	0.0728673	0.416608	11.5069	11.4831	0.0238193	-0.0120094	0.059648	-0.0716574	NA	NA
428	ENSMUSG00000002546	ENSMUSG00000002546.16	Golga2	2	32287384	2153	2384.5	2672	2625.5	11.2296	11.2961	11.2273	11.334	2475.53	0.0569254	0.0544893	21.8642	1.78755e-05	0.000322617	sigLRT	0.993082	0.32067	0.999558	-2.36623	0.0179701	0.148799	-3.76157	0.000168849	0.00447836	11.2285	11.3151	-0.0865998	-0.0664925	-0.106707	0.0402147	1. Strain Effect	1b. Strain Effect Up-regulated in Low Activity
429	ENSMUSG00000002550	ENSMUSG00000002550.16	Uck1	2	32255002	877.5	862	1007.5	1050.5	9.81156	9.93804	9.87619	9.93767	951.044	-0.104707	0.0720615	18.8085	8.23727e-05	0.00124298	sigLRT	-1.36257	0.173019	0.892256	-3.67917	0.000233992	0.00510469	-1.75163	0.0798368	0.441909	9.84388	9.93786	-0.0939768	-0.126474	-0.06148	-0.0649935	1. Strain Effect	1b. Strain Effect Up-regulated in Low Activity
430	ENSMUSG00000002565	ENSMUSG00000002565.16	Scin	12	40059769	16	21	17.5	10.5	4.00077	3.93071	3.9682	3.97501	15.7326	1.04629	0.543764	6.51118	0.0385581	0.184309	no	1.7961	0.072479	0.674457	2.3584	0.0183537	0.151259	-0.153938	0.877659	1	3.98448	3.95286	0.0316241	0.0700558	-0.00680758	0.0768634	NA	NA
431	ENSMUSG00000002578	ENSMUSG00000002578.18	Ikzf4	10	128630843	326.5	350	376	357	8.46404	8.46616	8.47735	8.49681	356.308	0.0269831	0.102644	0.21477	0.89818	0.996454	no	0.251242	0.801627	0.999558	-0.0787192	0.937256	1	-0.433475	0.66467	1	8.47069	8.48149	-0.010792	-0.00211757	-0.0194664	0.0173488	NA	NA
432	ENSMUSG00000002580	ENSMUSG00000002580.7	Mien1	11	98437708	907	976.5	1001.5	1140	9.91137	10.043	9.88908	9.90832	984.066	-0.172761	0.0966054	9.04096	0.0108838	0.0710281	no	-1.67791	0.0933639	0.738728	-2.7865	0.00532808	0.0605352	-0.394557	0.69317	1	9.90022	9.97568	-0.0754575	-0.131672	-0.0192435	-0.112428	NA	NA
433	ENSMUSG00000002588	ENSMUSG00000002588.13	Pon1	6	5168090	7.5	6	2.5	1.5	2.32049	2.28465	2.32597	2.2848	5.06681	-0.189033	1.39294	5.71652	0.0573686	0.243314	no	-0.126827	0.899078	0.999558	1.45986	0.144328	0.570598	1.6399	0.101027	0.503657	2.32323	2.28473	0.038501	0.0358322	0.0411697	-0.0053375	NA	NA
434	ENSMUSG00000002602	ENSMUSG00000002602.16	Axl	7	25757273	1221.5	1369.5	1216	1181.5	10.3725	10.19	10.339	10.2383	1251.62	0.123448	0.0720109	38.156	5.18238e-09	1.88985e-07	sigLRT	1.61309	0.106725	0.770901	5.08959	3.58848e-07	1.7781e-05	2.7931	0.00522055	0.0694624	10.3558	10.2141	0.141664	0.18258	0.100748	0.0818325	1. Strain Effect	1a. Strain Effect Up-regulated in High Activity
435	ENSMUSG00000002603	ENSMUSG00000002603.15	Tgfb1	7	25687002	172.5	174	154.5	172.5	7.40784	7.38812	7.42099	7.34336	168.36	-0.137633	0.173656	2.67404	0.262627	0.651772	no	-0.74307	0.457439	0.999558	0.431234	0.666298	1	1.4706	0.1414	0.604796	7.41441	7.36574	0.048673	0.0197128	0.0776332	-0.0579204	NA	NA
436	ENSMUSG00000002608	ENSMUSG00000002608.8	Ccdc97	7	25711106	973.5	1135.5	1138	1109	10.1205	10.0759	10.0981	10.113	1099.88	0.0915473	0.0764843	1.81959	0.402606	0.821923	no	1.12135	0.262138	0.999558	1.20236	0.229223	0.723983	-0.385292	0.700021	1	10.1093	10.0944	0.0148575	0.0445952	-0.0148801	0.0594753	NA	NA
437	ENSMUSG00000002617	ENSMUSG00000002617.14	Zfp40	17	23173869	331	396.5	301	279.5	8.49447	8.23155	8.39239	8.27937	329.027	0.274372	0.137004	32.7351	7.79234e-08	2.34394e-06	sigLRT	1.86344	0.0624001	0.642815	4.83578	1.32624e-06	5.66667e-05	2.17088	0.0299399	0.237321	8.44343	8.25546	0.187972	0.26292	0.113023	0.149896	1. Strain Effect	1a. Strain Effect Up-regulated in High Activity
438	ENSMUSG00000002625	ENSMUSG00000002625.10	Akap8l	17	32321424	2334.5	2559.5	2563	2687.5	11.307	11.3112	11.2721	11.2893	2515.1	0.018633	0.0767465	0.222624	0.89466	0.996454	no	0.230194	0.817941	0.999558	-0.109206	0.913039	1	-0.433569	0.664601	1	11.2895	11.3002	-0.0107231	-0.00422117	-0.0172251	0.0130039	NA	NA
439	ENSMUSG00000002633	ENSMUSG00000002633.4	Shh	5	28456815	39	29	39.5	35	5.12957	5.16555	5.20142	5.18585	36.3926	-0.36179	0.387404	1.00786	0.604153	0.988204	no	-0.882705	0.377395	0.999558	-0.874374	0.381915	0.908658	0.365901	0.714439	1	5.16549	5.1757	-0.0102082	-0.0359808	0.0155643	-0.0515451	NA	NA
440	ENSMUSG00000002635	ENSMUSG00000002635.11	Pdcd2l	7	34184499	254.5	253	277	308.5	8.04565	8.16757	8.11939	8.1254	278.342	-0.23806	0.15797	5.32606	0.0697365	0.278536	no	-1.40372	0.160401	0.867985	-2.14285	0.0321253	0.221754	-0.156326	0.875776	1	8.08252	8.14648	-0.0639644	-0.121923	-0.00600532	-0.115918	NA	NA
441	ENSMUSG00000002658	ENSMUSG00000002658.9	Gtf2f1	17	57003405	1349.5	1441.5	1479.5	1577.5	10.489	10.5473	10.521	10.4997	1463.72	-0.119214	0.0686282	3.68089	0.158746	0.479814	no	-1.63613	0.101813	0.762406	-1.69421	0.0902255	0.432988	0.62285	0.533383	1	10.505	10.5235	-0.0185271	-0.0583474	0.0212932	-0.0796406	NA	NA
442	ENSMUSG00000002660	ENSMUSG00000002660.8	Clpp	17	56990305	949.5	983.5	966	1069.5	9.92994	9.98504	9.97786	9.88663	987.253	-0.22438	0.0823568	7.86622	0.0195827	0.111145	no	-2.55389	0.0106525	0.326579	-1.3512	0.17663	0.634638	2.25658	0.0240341	0.204141	9.9539	9.93584	0.0180621	-0.055097	0.0912212	-0.146318	NA	NA
443	ENSMUSG00000002661	ENSMUSG00000002661.14	Alkbh7	17	56997339	265	261	271.5	305	8.07644	8.15403	8.09854	8.0563	274.647	-0.245705	0.146307	3.08511	0.213834	0.574751	no	-1.56721	0.117065	0.793139	-1.43427	0.151495	0.584631	0.786459	0.431599	0.982491	8.08749	8.10517	-0.0176742	-0.0775885	0.04224	-0.119828	NA	NA
444	ENSMUSG00000002664	ENSMUSG00000002664.2	Pspn	17	56999457	1	0.5	0.5	1	0.102776	0.106282	0.10984	0.10254	1.09428	-1.92066	2.21641	0.82192	0.663013	0.996454	no	-0.810458	0.417677	0.999558	-0.407583	0.68358	1	0.74102	0.458681	1	0.106308	0.104411	0.001897	-0.00350585	0.00729986	-0.0108057	NA	NA
445	ENSMUSG00000002668	ENSMUSG00000002668.8	Dennd1c	17	57065905	20.5	22	21	29.5	4.60788	4.64554	4.59911	4.58165	24.4747	-0.486264	0.403306	1.61846	0.445202	0.86281	no	-1.13819	0.25504	0.999558	-1.05106	0.293229	0.81393	0.573522	0.566292	1	4.6035	4.61359	-0.0100973	-0.0376603	0.0174658	-0.055126	NA	NA
446	ENSMUSG00000002679	ENSMUSG00000002679.14	Med6	12	81573557	275.5	304	293.5	311	8.21801	8.22476	8.20893	8.17327	295.801	-0.0829623	0.120601	0.68005	0.711753	0.996454	no	-0.641567	0.521154	0.999558	-0.144543	0.885071	1	0.757707	0.448627	0.994787	8.21347	8.19901	0.0144549	-0.00674472	0.0356545	-0.0423992	NA	NA
447	ENSMUSG00000002688	ENSMUSG00000002688.8	Prkd1	12	50341231	333.5	334.5	370	348.5	8.40965	8.42536	8.44437	8.44721	346.238	-0.0254763	0.140225	0.133195	0.935572	0.996454	no	-0.169806	0.865163	0.999558	-0.326426	0.744102	1	-0.0862206	0.931291	1	8.42701	8.43628	-0.00927257	-0.0157079	-0.00283725	-0.0128706	NA	NA
448	ENSMUSG00000002699	ENSMUSG00000002699.13	Lcp2	11	34046920	47.5	50.5	55	65	5.78242	5.81619	5.75831	5.76266	55.1292	-0.135234	0.292895	0.555361	0.757539	0.996454	no	-0.431664	0.665986	0.999558	-0.698505	0.484861	0.992733	-0.0755237	0.939798	1	5.77037	5.78942	-0.0190569	-0.0337652	-0.00434858	-0.0294167	NA	NA
449	ENSMUSG00000002718	ENSMUSG00000002718.14	Cse1l	2	166906040	1185	1297.5	1387.5	1368	10.3336	10.3544	10.3389	10.3862	1309.14	0.0394668	0.0684709	2.52401	0.283086	0.679555	no	0.538972	0.589906	0.999558	-0.602711	0.546701	1	-1.36196	0.17321	0.67187	10.3363	10.3703	-0.034038	-0.0208051	-0.0472709	0.0264659	NA	NA
450	ENSMUSG00000002728	ENSMUSG00000002728.14	Naa20	2	145902099	739.5	686	714	786.5	9.45452	9.53608	9.5454	9.49819	729.505	-0.209204	0.0867919	6.27099	0.0434782	0.200971	no	-2.25522	0.0241195	0.449533	-2.04007	0.0413437	0.263952	1.14971	0.250265	0.797074	9.49996	9.51713	-0.0171742	-0.0815602	0.0472117	-0.128772	NA	NA
451	ENSMUSG00000002731	ENSMUSG00000002731.6	Prkra	2	76629898	317.5	289.5	315.5	333	8.23517	8.30712	8.34568	8.27517	314.257	-0.276829	0.135935	4.14966	0.125578	0.414288	no	-1.89766	0.0577411	0.626144	-1.38304	0.166653	0.615325	1.30053	0.193421	0.709075	8.29042	8.29114	-0.000719289	-0.0719471	0.0705085	-0.142456	NA	NA
452	ENSMUSG00000002732	ENSMUSG00000002732.14	Fkbp7	2	76663044	56	44.5	48	54	5.64005	5.68396	5.73622	5.65787	51.6639	-0.628468	0.310092	4.37247	0.112339	0.385298	no	-1.91174	0.0559101	0.618825	-1.02234	0.306621	0.82788	1.68651	0.0916983	0.478088	5.68814	5.67091	0.0172206	-0.0439054	0.0783467	-0.122252	NA	NA
453	ENSMUSG00000002733	ENSMUSG00000002733.8	Plekha3	2	76675281	1029	1093.5	1180	1203.5	10.1114	10.1157	10.1107	10.1539	1116.44	0.049746	0.0881072	0.88889	0.64118	0.996454	no	0.533951	0.593376	0.999558	-0.12614	0.899621	1	-0.880291	0.378702	0.937771	10.1111	10.1348	-0.0237327	-0.00423959	-0.0432259	0.0389863	NA	NA
454	ENSMUSG00000002741	ENSMUSG00000002741.9	Ykt6	11	5955693	1799.5	1888	2037.5	2161.5	10.9078	10.9919	10.9165	10.963	1972.7	-0.0534681	0.0545869	13.3325	0.00127318	0.0129446	sigLRT	-0.932254	0.351205	0.999558	-3.02618	0.00247668	0.0341331	-1.68953	0.0911182	0.476229	10.9122	10.9775	-0.0652764	-0.0840867	-0.0464662	-0.0376205	1. Strain Effect	1b. Strain Effect Up-regulated in Low Activity
455	ENSMUSG00000002748	ENSMUSG00000002748.7	Baz1b	5	135187264	2658.5	3015.5	3210.5	2945	11.5392	11.4799	11.4857	11.569	2939.44	0.202687	0.0882628	5.40895	0.0669053	0.270714	no	2.18728	0.0287221	0.481249	1.29675	0.194718	0.66708	-1.7963	0.0724467	0.415392	11.5124	11.5245	-0.0120251	0.0592605	-0.0833108	0.142571	NA	NA
456	ENSMUSG00000002763	ENSMUSG00000002763.16	Pex6	17	46711463	1425	1641.5	1665	1796.5	10.6703	10.7273	10.6354	10.6673	1636.35	-0.0377152	0.0610366	4.87144	0.0875347	0.324773	no	-0.581482	0.560916	0.999558	-1.83502	0.0665032	0.359966	-0.994003	0.320222	0.880794	10.6528	10.6973	-0.0444538	-0.0569681	-0.0319396	-0.0250286	NA	NA
457	ENSMUSG00000002767	ENSMUSG00000002767.13	Mrpl2	17	46646229	629	665	651	754.5	9.34628	9.44929	9.38962	9.34929	669.1	-0.233088	0.0877918	8.41571	0.0148783	0.0903587	no	-2.47457	0.0133396	0.363285	-2.51057	0.0120537	0.112272	0.997969	0.318295	0.878674	9.36795	9.39929	-0.0313399	-0.103011	0.040331	-0.143342	NA	NA
458	ENSMUSG00000002768	ENSMUSG00000002768.8	Mea1	17	46678793	1055	1114.5	1088	1287.5	10.1023	10.2248	10.1252	10.1031	1129.88	-0.217335	0.0831924	10.4644	0.0053417	0.0408036	sigLRT	-2.4559	0.0140533	0.373488	-2.9975	0.00272202	0.0365836	0.488516	0.625184	1	10.1137	10.1639	-0.05019	-0.122468	0.0220886	-0.144557	2. Strain Effect in Females Only	2b. Strain Effect in Females Only, Up-regulated in the Low Activity Females
459	ENSMUSG00000002769	ENSMUSG00000002769.9	Gnmt	17	46725664	14	16	13.5	2.5	3.59798	3.52846	3.59912	3.57898	12.1814	1.11634	0.8871	5.20906	0.0739378	0.289951	no	1.16369	0.24455	0.996286	2.07255	0.0382137	0.250691	0.491089	0.623363	1	3.59855	3.55372	0.044833	0.0695199	0.0201461	0.0493739	NA	NA
460	ENSMUSG00000002771	ENSMUSG00000002771.12	Grin2d	7	45831883	446.5	427.5	483.5	495	8.80163	8.89589	8.92575	8.87978	477.299	-0.281857	0.322544	0.781843	0.676433	0.996454	no	-1.02799	0.303953	0.999558	-0.842773	0.399355	0.92737	0.610866	0.541288	1	8.86369	8.88784	-0.0241448	-0.094261	0.0459715	-0.140233	NA	NA
461	ENSMUSG00000002778	ENSMUSG00000002778.14	Kdelr1	7	45872772	980	1115.5	1072.5	1191	10.0923	10.1159	10.0617	10.056	1084.53	-0.0437806	0.0756836	0.476612	0.787962	0.996454	no	-0.543937	0.586485	0.999558	-0.630519	0.528355	1	0.141845	0.887202	1	10.077	10.086	-0.00900025	-0.0236917	0.00569124	-0.029383	NA	NA
462	ENSMUSG00000002781	ENSMUSG00000002781.19	Tmem143	7	45896941	392	458.5	489.5	535.5	8.86626	8.9535	8.80469	8.90219	472.928	0.0226169	0.103981	9.93562	0.00695837	0.0502421	no	0.2028	0.839292	0.999558	-1.94601	0.0516531	0.306107	-2.19299	0.0283081	0.228435	8.83547	8.92784	-0.092372	-0.087244	-0.0975	0.0102559	NA	NA
463	ENSMUSG00000002791	ENSMUSG00000002791.17	Pdxk-ps	17	32076083	1	0	0	1.5	-0.408369	-0.403022	-0.404132	-0.410353	0.762122	-3.10884	2.60542	1.51605	0.46859	0.883029	no	-1.10147	0.270691	0.999558	-0.631505	0.527711	1	0.923905	0.355536	0.916069	-0.406251	-0.406687	0.000436648	-0.00534737	0.00622066	-0.011568	NA	NA
464	ENSMUSG00000002797	ENSMUSG00000002797.9	Ggct	6	54982580	478	508	503.5	570.5	9.00092	9.08022	9.0053	8.99334	520.005	-0.155653	0.0978455	4.0946	0.129083	0.421072	no	-1.48493	0.137563	0.835087	-1.86762	0.0618152	0.342988	0.245067	0.806405	1	9.00311	9.03678	-0.033669	-0.0793039	0.0119658	-0.0912697	NA	NA
465	ENSMUSG00000002799	ENSMUSG00000002799.6	Jag2	12	112907819	870.5	881	834	858	9.74955	9.70413	9.79569	9.68283	852.903	-0.102438	0.0924864	8.28759	0.0158625	0.0949107	no	-1.03784	0.299345	0.999558	1.02824	0.303838	0.825766	2.49073	0.012748	0.131343	9.77262	9.69348	0.0791461	0.0454268	0.112865	-0.0674386	NA	NA
466	ENSMUSG00000002803	ENSMUSG00000002803.14	Btbd6	12	112976482	1081	1199.5	1102.5	1132	10.1948	10.1143	10.186	10.0901	1136.37	-0.0230052	0.100856	6.99471	0.0302774	0.15355	no	-0.214506	0.830153	0.999558	1.60354	0.108816	0.484904	1.89916	0.0575428	0.360602	10.1904	10.1022	0.0881515	0.0804698	0.0958333	-0.0153635	NA	NA
467	ENSMUSG00000002804	ENSMUSG00000002804.4	Nudt14	12	112934291	124.5	124.5	118	156.5	6.99828	7.11004	7.02972	6.97489	131.191	-0.453947	0.200488	5.81188	0.0546973	0.235169	no	-2.12102	0.0339202	0.512089	-2.02956	0.0424013	0.268098	0.981699	0.326248	0.885888	7.014	7.04246	-0.0284629	-0.111756	0.0548301	-0.166586	NA	NA
468	ENSMUSG00000002808	ENSMUSG00000002808.7	Epdr1	13	19591706	2923	3210	3331	3591	11.6611	11.7042	11.639	11.6638	3254.37	-0.0258769	0.0638492	2.42816	0.296983	0.699074	no	-0.38494	0.700282	0.999558	-1.29016	0.196997	0.670931	-0.740742	0.45885	1	11.65	11.684	-0.0339845	-0.0431608	-0.0248082	-0.0183527	NA	NA
469	ENSMUSG00000002812	ENSMUSG00000002812.4	Flii	11	60714123	1068	1118	1144.5	1113	10.1204	10.0666	10.1387	10.1132	1106.58	0.0418822	0.0864504	2.19393	0.333883	0.744824	no	0.450366	0.652447	0.999558	1.24809	0.211999	0.697148	0.610807	0.541327	1	10.1295	10.0899	0.0396473	0.0538013	0.0254934	0.0283079	NA	NA
470	ENSMUSG00000002814	ENSMUSG00000002814.15	Top3a	11	60740058	113.5	131	123	119.5	6.99073	6.93205	6.97283	6.91971	124.466	0.00985547	0.209823	2.20272	0.332419	0.743011	no	0.0457683	0.963495	0.999558	1.01951	0.307962	0.828979	0.943783	0.345281	0.903765	6.98178	6.92588	0.0559052	0.0586817	0.0531286	0.00555306	NA	NA
471	ENSMUSG00000002820	ENSMUSG00000002820.6	Atg4d	9	21265293	521	557	661	613	9.15081	9.23533	9.19802	9.25935	593.976	-0.0421404	0.106381	5.56897	0.0617609	0.256198	no	-0.366222	0.714199	0.999558	-1.79046	0.0733802	0.382583	-1.27316	0.202963	0.723509	9.17441	9.24734	-0.0729269	-0.0845241	-0.0613296	-0.0231945	NA	NA
472	ENSMUSG00000002825	ENSMUSG00000002825.8	Qtrt1	9	21411837	174.5	197.5	207	197	7.5924	7.59672	7.5757	7.63287	194.411	0.131087	0.155977	1.56835	0.456497	0.873008	no	0.782681	0.433814	0.999558	-0.0585544	0.953307	1	-1.16222	0.245146	0.790123	7.58405	7.61479	-0.0307469	-0.00431753	-0.0571762	0.0528587	NA	NA
473	ENSMUSG00000002831	ENSMUSG00000002831.14	Plin4	17	56100591	63	67	69	45.5	5.99609	5.83962	5.96808	6.00123	62.5784	0.895814	0.30187	12.2914	0.00214269	0.0197275	sigLRT	2.79294	0.00522316	0.234555	3.2329	0.00122541	0.0195527	-0.671098	0.502158	1	5.98209	5.92042	0.0616649	0.156479	-0.0331492	0.189628	2. Strain Effect in Females Only	2a. Strain Effect in Females Only, Up-regulated in the High Activity Females
474	ENSMUSG00000002833	ENSMUSG00000002833.11	Hdgfl2	17	56079634	1649	1856	1882	2006	10.8435	10.8817	10.8257	10.8396	1843.52	-0.0356256	0.0546061	2.3985	0.30142	0.705464	no	-0.617749	0.536741	0.999558	-1.38053	0.167423	0.61671	-0.496027	0.619876	1	10.8346	10.8606	-0.0260468	-0.0382481	-0.0138456	-0.0244025	NA	NA
475	ENSMUSG00000002835	ENSMUSG00000002835.9	Chaf1a	17	56040439	120.5	149	160	174.5	7.19873	7.25949	7.1559	7.24785	149.265	0.0687716	0.206682	3.77634	0.151349	0.466728	no	0.315268	0.752558	0.999558	-1.05263	0.292509	0.813203	-1.48159	0.138449	0.598434	7.17731	7.25367	-0.0763515	-0.0607556	-0.0919475	0.0311919	NA	NA
476	ENSMUSG00000002844	ENSMUSG00000002844.9	Adprh	16	38444030	1710	1796.5	1842	2014.5	10.8079	10.8721	10.843	10.8161	1828.64	-0.135266	0.0777132	3.51658	0.17234	0.505501	no	-1.64429	0.100116	0.757414	-1.62629	0.103888	0.47096	0.70092	0.483353	1	10.8255	10.8441	-0.018626	-0.0641784	0.0269264	-0.0911048	NA	NA
477	ENSMUSG00000002845	ENSMUSG00000002845.14	Tmem39a	16	38558698	140	163.5	169.5	187	7.36595	7.41912	7.31331	7.36061	165.222	-0.013853	0.162566	2.24137	0.326056	0.735765	no	-0.0767973	0.938785	0.999558	-1.05727	0.290389	0.810695	-0.921127	0.356984	0.917655	7.33963	7.38986	-0.050232	-0.0531669	-0.047297	-0.00586997	NA	NA
478	ENSMUSG00000002846	ENSMUSG00000002846.9	Timmdc1	16	38498347	373	364	405	397.5	8.53026	8.56586	8.57584	8.58409	379.768	-0.0584347	0.141783	0.448735	0.799022	0.996454	no	-0.38688	0.698845	0.999558	-0.616688	0.537441	1	-0.0698042	0.944349	1	8.55305	8.57498	-0.0219241	-0.0356024	-0.00824572	-0.0273567	NA	NA
479	ENSMUSG00000002847	ENSMUSG00000002847.7	Pla1a	16	38396117	12.5	16	13.5	15	3.76535	3.75445	3.7377	3.7494	13.5215	0.362666	0.611131	0.354864	0.837418	0.996454	no	0.550885	0.581712	0.999558	0.35079	0.725746	1	-0.426966	0.669404	1	3.75153	3.75193	-0.00040287	0.0108988	-0.0117045	0.0226033	NA	NA
480	ENSMUSG00000002870	ENSMUSG00000002870.8	Mcm2	6	88883474	130	153.5	142	133.5	7.11513	7.04641	7.04256	7.07906	135.063	0.290304	0.219733	1.93406	0.38021	0.798436	no	1.23709	0.216054	0.960283	1.15352	0.248698	0.752759	-0.598801	0.549306	1	7.07884	7.06274	0.0161079	0.0687227	-0.0365069	0.10523	NA	NA
481	ENSMUSG00000002871	ENSMUSG00000002871.14	Tpra1	6	88902251	471.5	456.5	453.5	466.5	8.85228	8.86848	8.91329	8.82166	466.778	-0.191997	0.105254	4.79227	0.0910694	0.333396	no	-1.70074	0.0889927	0.726706	-0.397438	0.691044	1	2.00345	0.0451292	0.308124	8.88279	8.84507	0.0377161	-0.0161996	0.0916319	-0.107832	NA	NA
482	ENSMUSG00000002881	ENSMUSG00000002881.14	Nab1	1	52457294	781.5	847	905.5	838.5	9.70614	9.67748	9.72608	9.73932	839.917	0.0684744	0.0883981	0.68934	0.708454	0.996454	no	0.721021	0.470896	0.999558	0.706921	0.479616	0.988171	-0.312574	0.754604	1	9.71611	9.7084	0.00771395	0.0286618	-0.0132339	0.0418957	NA	NA
483	ENSMUSG00000002885	ENSMUSG00000002885.14	Adgre5	8	83723251	219	253.5	237	238	7.88925	7.84175	7.8556	7.83145	231.825	0.0573194	0.133124	1.4854	0.475827	0.889217	no	0.399105	0.689816	0.999558	1.04196	0.297429	0.818365	0.4659	0.641287	1	7.87242	7.8366	0.0358279	0.0475008	0.0241549	0.0233459	NA	NA
484	ENSMUSG00000002897	ENSMUSG00000002897.5	Il17ra	6	120463247	193	223	202.5	217	7.73972	7.68252	7.68269	7.649	206.788	0.0528369	0.14238	2.11767	0.34686	0.760184	no	0.342916	0.731662	0.999558	1.1866	0.235386	0.733159	0.679522	0.496807	1	7.71121	7.66576	0.0454457	0.0572035	0.033688	0.0235155	NA	NA
485	ENSMUSG00000002900	ENSMUSG00000002900.16	Lamb1	12	31265234	709.5	736	799.5	785.5	9.56508	9.55087	9.51504	9.59963	759.704	0.15725	0.231734	0.65774	0.719736	0.996454	no	0.764459	0.444594	0.999558	0.187137	0.851553	1	-0.893585	0.371544	0.930787	9.54006	9.57525	-0.0351857	0.0142126	-0.084584	0.0987966	NA	NA
486	ENSMUSG00000002908	ENSMUSG00000002908.17	Kcnn1	8	70842049	371	383	483.5	529.5	8.67819	8.88926	8.67476	8.82426	437.776	-0.104435	0.0934903	49.9742	1.4068e-11	6.97831e-10	sigLRT	-1.055	0.291426	0.999558	-5.41782	6.03308e-08	3.64494e-06	-3.83881	0.000123633	0.00344449	8.67647	8.85676	-0.180286	-0.211077	-0.149494	-0.0615828	1. Strain Effect	1b. Strain Effect Up-regulated in Low Activity
487	ENSMUSG00000002910	ENSMUSG00000002910.11	Arrdc2	8	70835129	150	155	206.5	199	7.35417	7.45256	7.35457	7.49626	171.655	0.111737	0.186201	10.7591	0.00460987	0.036379	sigLRT	0.558583	0.576446	0.999558	-1.73498	0.0827445	0.411752	-2.52166	0.0116802	0.123568	7.35437	7.47441	-0.120043	-0.0983928	-0.141692	0.0432994	1. Strain Effect	1b. Strain Effect Up-regulated in Low Activity
488	ENSMUSG00000002930	ENSMUSG00000002930.6	Ppp1r17	6	56017497	5	5.5	4.5	3.5	2.49203	2.48739	2.50611	2.49735	5.74238	-0.0982601	1.06216	0.214097	0.898482	0.996454	no	-0.0897278	0.928504	0.999558	0.230115	0.818003	1	0.367851	0.712985	1	2.49907	2.49237	0.00669625	0.00463286	0.00875963	-0.00412677	NA	NA
489	ENSMUSG00000002944	ENSMUSG00000002944.15	Cd36	5	17781690	33	22	14	22.5	4.54703	4.53689	4.64716	4.49046	23.9852	-1.34286	0.486127	17.9459	0.000126796	0.00180664	sigLRT	-2.59223	0.00953561	0.307035	0.300551	0.763757	1	3.94165	8.09243e-05	0.00239033	4.59709	4.51368	0.083419	0.0101425	0.156695	-0.146553	3. Strain Effect in Males Only	3a. Strain Effect in Males Only, Up-regulated in the High Activity Males
490	ENSMUSG00000002948	ENSMUSG00000002948.19	Map2k7	8	4238740	1906	2142.5	2185.5	2157	11.055	11.0201	11.0254	11.0349	2098.6	0.0652173	0.0746466	1.03445	0.596171	0.982693	no	0.826466	0.40854	0.999558	0.933151	0.350742	0.877223	-0.236961	0.812687	1	11.0402	11.0275	0.0126643	0.0348302	-0.00950169	0.0443319	NA	NA
491	ENSMUSG00000002949	ENSMUSG00000002949.15	Timm44	8	4259731	954	975	990	971.5	9.95779	9.88857	9.95976	9.9271	978.566	0.05854	0.0692587	5.95761	0.0508536	0.223332	no	0.794087	0.427145	0.999558	2.08883	0.036723	0.243247	0.96093	0.336588	0.895549	9.95878	9.90783	0.0509442	0.0692219	0.0326665	0.0365554	NA	NA
492	ENSMUSG00000002957	ENSMUSG00000002957.11	Ap2a2	7	141562173	5613.5	6186	5953	5873	12.5751	12.4823	12.5554	12.5126	5926.99	0.0695765	0.0641678	9.79725	0.00745684	0.0530768	no	1.0475	0.294868	0.999558	2.74744	0.00600616	0.0662834	1.26339	0.206449	0.72898	12.5653	12.4975	0.0677878	0.0927789	0.0427968	0.0499821	NA	NA
493	ENSMUSG00000002963	ENSMUSG00000002963.17	Pnkp	7	44857139	430.5	478.5	409	461.5	8.85356	8.80604	8.80127	8.70875	444.427	-0.0823514	0.0964808	7.30445	0.0259334	0.137638	no	-0.800882	0.4232	0.999558	1.16994	0.242026	0.743121	2.25316	0.0242493	0.205355	8.82741	8.75739	0.0700193	0.0475178	0.0925209	-0.045003	NA	NA
494	ENSMUSG00000002968	ENSMUSG00000002968.9	Med25	7	44876765	1693	1956	1999.5	2030.5	10.906	10.9231	10.8648	10.9182	1915.68	0.0526821	0.0521285	4.79228	0.0910687	0.333396	no	0.961961	0.336069	0.999558	-0.638317	0.523267	1	-1.98391	0.0472657	0.317023	10.8854	10.9207	-0.0352845	-0.017096	-0.053473	0.036377	NA	NA
495	ENSMUSG00000002980	ENSMUSG00000002980.14	Bcam	7	19756131	423.5	410.5	399	367	8.6961	8.5813	8.76825	8.57653	406.205	-0.123284	0.152614	13.3969	0.0012328	0.0125981	sigLRT	-0.75224	0.451907	0.999558	1.81439	0.0696181	0.369785	2.87934	0.00398514	0.0567328	8.73217	8.57891	0.153263	0.114807	0.191719	-0.0769129	1. Strain Effect	1a. Strain Effect Up-regulated in High Activity
496	ENSMUSG00000002981	ENSMUSG00000002981.10	Clptm1	7	19631571	3427.5	3742.5	3756	3838.5	11.8633	11.8553	11.8804	11.8495	3724.02	-0.0323949	0.0504416	1.58943	0.451709	0.86864	no	-0.616543	0.537536	0.999558	0.301607	0.762952	1	1.17108	0.241567	0.785039	11.8718	11.8524	0.0194522	0.00800728	0.0308972	-0.0228899	NA	NA
497	ENSMUSG00000002983	ENSMUSG00000002983.17	Relb	7	19606217	159	150.5	198	202	7.41789	7.50926	7.4353	7.5392	178.89	0.0309732	0.190174	6.06433	0.0482111	0.215641	no	0.150133	0.88066	0.999558	-1.51762	0.129109	0.536108	-1.72848	0.0839026	0.454959	7.4266	7.52423	-0.0976339	-0.0913745	-0.103893	0.0125189	NA	NA
498	ENSMUSG00000002984	ENSMUSG00000002984.17	Tomm40	7	19701313	1516.5	1687	1714	1821	10.723	10.7548	10.7169	10.7074	1694.28	-0.059832	0.0645271	1.15671	0.56082	0.955869	no	-0.87596	0.381052	0.999558	-0.980578	0.326801	0.851688	0.261293	0.793866	1	10.7199	10.7311	-0.0111914	-0.0318224	0.00943958	-0.041262	NA	NA
499	ENSMUSG00000002985	ENSMUSG00000002985.16	Apoe	7	19696109	42331	46940.5	38037	39752	15.4603	15.277	15.4708	15.2025	42121.1	-0.113013	0.0853003	53.159	2.86198e-12	1.49389e-10	sigLRT	-1.34801	0.177654	0.900636	4.21148	2.53702e-05	0.000759917	6.11658	9.56027e-10	8.58276e-08	15.4655	15.2398	0.225752	0.183281	0.268224	-0.0849436	1. Strain Effect	1a. Strain Effect Up-regulated in High Activity
500	ENSMUSG00000002992	ENSMUSG00000002992.17	Apoc2	7	19671579	0	2	0	0	-0.526189	-0.541326	-0.535108	-0.541302	0.698509	1.30413	2.97535	4.8875	0.0868346	0.323227	no	0.390137	0.696435	0.999558	1.50735	0.131721	0.541652	0.910375	0.362625	0.922904	-0.530648	-0.541314	0.0106651	0.0151369	0.00619334	0.00894352	NA	NA
501	ENSMUSG00000002996	ENSMUSG00000002996.17	Hbp1	12	31926254	586	616	651.5	631.5	9.27329	9.23794	9.24073	9.28517	613.823	0.137324	0.105459	1.708	0.425709	0.845334	no	1.21216	0.225452	0.974701	0.783241	0.433486	0.954738	-0.930709	0.352004	0.912183	9.25701	9.26155	-0.00454251	0.0353492	-0.0444342	0.0797834	NA	NA
502	ENSMUSG00000002997	ENSMUSG00000002997.15	Prkar2b	12	31958476	1069	1028.5	965	1061	10.014	10.0024	10.113	9.92107	1036.39	-0.278073	0.0821841	25.8981	2.37846e-06	5.31577e-05	sigLRT	-3.17472	0.00149982	0.132028	0.2896	0.772122	1	4.76913	1.85021e-06	8.64514e-05	10.0635	9.96173	0.101765	0.0116436	0.191886	-0.180242	3. Strain Effect in Males Only	3a. Strain Effect in Males Only, Up-regulated in the High Activity Males
503	ENSMUSG00000003031	ENSMUSG00000003031.14	Cdkn1b	6	134920401	1304.5	1471.5	1438.5	1475	10.5151	10.4587	10.4913	10.4608	1430.69	0.0359192	0.0652866	4.31698	0.115499	0.392137	no	0.520588	0.602654	0.999558	1.70676	0.0878676	0.425865	0.96067	0.336718	0.895681	10.5032	10.4597	0.0434859	0.056385	0.0305868	0.0257982	NA	NA
504	ENSMUSG00000003032	ENSMUSG00000003032.8	Klf4	4	55527143	135	235.5	231	135	7.5751	7.30241	7.39612	7.58155	182.783	1.19248	0.46636	6.78702	0.0335906	0.166196	no	2.96075	0.0030689	0.182562	2.54158	0.0110352	0.105154	-1.64476	0.100019	0.500475	7.48561	7.44198	0.043631	0.272691	-0.185429	0.458119	NA	NA
505	ENSMUSG00000003033	ENSMUSG00000003033.15	Ap1m1	8	72240018	1142.5	1147.5	1118.5	1263.5	10.1413	10.2162	10.2219	10.1559	1165.1	-0.21259	0.0852054	6.25557	0.0438146	0.202	no	-2.34505	0.0190247	0.414285	-1.77237	0.076334	0.392035	1.54435	0.122504	0.56004	10.1816	10.186	-0.00447854	-0.0749618	0.0660047	-0.140966	NA	NA
506	ENSMUSG00000003037	ENSMUSG00000003037.16	Rab8a	8	72161200	811	798	839.5	875	9.65094	9.70035	9.72219	9.69253	827.837	-0.121822	0.0831906	2.31188	0.314761	0.722646	no	-1.37284	0.169802	0.887713	-1.23841	0.215566	0.702291	0.703164	0.481954	1	9.68657	9.69644	-0.00987604	-0.049413	0.0296609	-0.0790739	NA	NA
507	ENSMUSG00000003038	ENSMUSG00000003038.15	Hmgn2	4	133964738	1905	2035	1933	2218.5	10.9779	11.0403	10.9381	10.9211	2009.37	-0.115792	0.086905	2.30399	0.316006	0.724072	no	-1.26209	0.206917	0.944279	-1.37629	0.168732	0.619279	0.412083	0.680279	1	10.958	10.9807	-0.0226712	-0.0623913	0.0170489	-0.0794402	NA	NA
508	ENSMUSG00000003039	ENSMUSG00000003039.9	Fam32a	8	72219730	1670.5	1766.5	1939.5	2080.5	10.8055	10.9124	10.8308	10.8615	1851.74	-0.111361	0.071771	10.4355	0.00541962	0.0412139	sigLRT	-1.46705	0.142362	0.841656	-2.9298	0.00339185	0.0432749	-0.845864	0.397629	0.953976	10.8182	10.887	-0.0688057	-0.106927	-0.0306848	-0.0762419	1. Strain Effect	1b. Strain Effect Up-regulated in Low Activity
509	ENSMUSG00000003051	ENSMUSG00000003051.13	Elf3	1	135253575	0	1	0.5	1.5	-0.0185426	-0.0153939	-0.0260253	-0.0225639	0.989709	0.783439	2.37803	0.569352	0.752258	0.996454	no	0.306125	0.759509	0.999558	-0.245457	0.806103	1	-0.612639	0.540115	1	-0.0222839	-0.0189789	-0.00330502	-0.00314868	-0.00346137	0.000312683	NA	NA
510	ENSMUSG00000003053	ENSMUSG00000003053.17	Cyp2c29	19	39269405	0.5	3	0	0	0.690779	0.664046	0.68351	0.667777	1.66809	1.8507	4.61512	2.46516	0.29154	0.691303	no	0.556222	0.578059	0.999558	1.83076	0.0671368	0.361822	1.03794	0.299298	0.856822	0.687144	0.665911	0.0212332	0.0267329	0.0157335	0.0109993	NA	NA
511	ENSMUSG00000003062	ENSMUSG00000003062.13	Stard3nl	13	19357676	723.5	750	815.5	830.5	9.56269	9.6049	9.56211	9.61215	769.14	0.0124754	0.0878845	2.86383	0.238851	0.615931	no	0.133878	0.893499	0.999558	-1.01988	0.307784	0.82879	-1.20343	0.228809	0.766825	9.5624	9.60852	-0.0461214	-0.0422039	-0.0500389	0.007835	NA	NA
512	ENSMUSG00000003068	ENSMUSG00000003068.16	Stk11	10	80115803	1755.5	1905	2032.5	2153	10.923	10.9797	10.906	10.9455	1964.35	-0.0232591	0.0668018	4.38607	0.111578	0.383883	no	-0.328366	0.742635	0.999558	-1.61758	0.105752	0.476638	-1.14355	0.252812	0.800077	10.9145	10.9626	-0.0481269	-0.0567484	-0.0395053	-0.0172431	NA	NA
513	ENSMUSG00000003070	ENSMUSG00000003070.6	Efna2	10	80179482	207.5	213	232.5	239.5	7.76045	7.82277	7.75548	7.79523	220.723	-0.0475345	0.138854	2.70354	0.258782	0.646096	no	-0.322067	0.747402	0.999558	-1.29561	0.19511	0.667707	-0.82604	0.408781	0.963005	7.75796	7.809	-0.0510345	-0.0623193	-0.0397497	-0.0225696	NA	NA
514	ENSMUSG00000003072	ENSMUSG00000003072.15	Atp5d	10	80138632	3925	4205	4512	5143	12.0567	12.2158	12.0766	12.0952	4433.31	-0.197016	0.0587056	29.2384	4.47665e-07	1.14957e-05	sigLRT	-3.22316	0.00126785	0.122361	-5.15871	2.48657e-07	1.28802e-05	-0.585366	0.558302	1	12.0666	12.1555	-0.0888796	-0.159099	-0.0186599	-0.140439	2. Strain Effect in Females Only	2b. Strain Effect in Females Only, Up-regulated in the Low Activity Females
515	ENSMUSG00000003099	ENSMUSG00000003099.11	Ppp5c	7	17004640	2263.5	2349.5	2517.5	2692.5	11.2287	11.3005	11.2556	11.2633	2458.8	-0.0911011	0.075525	3.71406	0.156136	0.475148	no	-1.14567	0.251932	0.999558	-1.81837	0.0690071	0.367578	-0.195146	0.845279	1	11.2422	11.2819	-0.0397234	-0.0718168	-0.00762997	-0.0641869	NA	NA
516	ENSMUSG00000003119	ENSMUSG00000003119.14	Cdk12	11	98203059	525	616	619.5	574.5	9.27582	9.15819	9.16175	9.22228	592.064	0.293308	0.125922	6.14652	0.0462701	0.209778	no	2.17513	0.0296202	0.488727	2.0901	0.036609	0.242843	-0.989508	0.322415	0.881876	9.21878	9.19024	0.0285484	0.117624	-0.0605269	0.178151	NA	NA
517	ENSMUSG00000003123	ENSMUSG00000003123.15	Lipe	7	25379527	199	234	217.5	207.5	7.74131	7.65985	7.70052	7.6774	208.235	0.138238	0.189247	2.00107	0.367682	0.784867	no	0.6757	0.499231	0.999558	1.27893	0.200921	0.678082	0.31808	0.750424	1	7.72091	7.66862	0.0522888	0.0814558	0.0231217	0.0583341	NA	NA
518	ENSMUSG00000003131	ENSMUSG00000003131.7	Pafah1b2	9	45962859	4933.5	5190	5549.5	5741.5	12.3573	12.3985	12.3706	12.3975	5335.72	-0.0193488	0.0448171	4.74251	0.0933637	0.338971	no	-0.418895	0.675293	0.999558	-1.75856	0.0786527	0.398943	-1.16175	0.245339	0.790585	12.364	12.398	-0.0340011	-0.0411372	-0.026865	-0.0142723	NA	NA
519	ENSMUSG00000003134	ENSMUSG00000003134.10	Tbc1d8	1	39371492	289.5	298	309	316.5	8.20082	8.21751	8.2247	8.20703	297.341	-0.0724941	0.1344	0.291633	0.864316	0.996454	no	-0.507013	0.612146	0.999558	-0.334166	0.738255	1	0.382751	0.701905	1	8.21276	8.21227	0.000492362	-0.0166939	0.0176786	-0.0343725	NA	NA
520	ENSMUSG00000003135	ENSMUSG00000003135.15	Cnot11	1	39534992	654	672.5	639	698	9.38553	9.37628	9.38867	9.33623	663.085	-0.0731313	0.0845502	2.12877	0.344939	0.758147	no	-0.807384	0.419445	0.999558	0.215919	0.829051	1	1.34896	0.17735	0.680445	9.3871	9.35626	0.0308433	0.00924366	0.0524429	-0.0431993	NA	NA
521	ENSMUSG00000003153	ENSMUSG00000003153.10	Slc2a3	6	122727809	2669.5	2866.5	3109	2968.5	11.4714	11.4753	11.4795	11.5293	2876.99	0.0674347	0.0705332	2.03249	0.361951	0.778569	no	0.910933	0.362331	0.999558	-0.069065	0.944938	1	-1.35683	0.174836	0.67534	11.4755	11.5023	-0.0268614	-0.00389701	-0.0498258	0.0459288	NA	NA
522	ENSMUSG00000003154	ENSMUSG00000003154.15	Foxj2	6	122819914	820	896	1027.5	968	9.82035	9.84322	9.77051	9.92276	917.945	0.200355	0.0793346	17.8952	0.000130049	0.00184969	sigLRT	2.36249	0.0181524	0.406119	-0.58094	0.561281	1	-3.91174	9.16348e-05	0.00266969	9.79543	9.88299	-0.0875566	-0.0228691	-0.152244	0.129375	3. Strain Effect in Males Only	3b. Strain Effect in Males Only, Up-regulated in the Low Activity Males
523	ENSMUSG00000003161	ENSMUSG00000003161.15	Sri	5	8046078	1283.5	1415	1419.5	1581.5	10.4585	10.5301	10.4147	10.4607	1416.62	-0.0361774	0.0758324	5.65621	0.0591248	0.248748	no	-0.451668	0.651508	0.999558	-1.87486	0.0608119	0.339011	-1.21905	0.222827	0.758256	10.4366	10.4954	-0.0587764	-0.0716131	-0.0459397	-0.0256734	NA	NA
524	ENSMUSG00000003166	ENSMUSG00000003166.20	Dgcr2	16	17839482	2872	3197.5	3298.5	3421	11.6441	11.6623	11.6246	11.656	3207.05	0.0177193	0.0425433	2.84014	0.241697	0.620011	no	0.402772	0.687116	0.999558	-0.832326	0.405225	0.932128	-1.39249	0.163776	0.654611	11.6344	11.6591	-0.0247816	-0.0181162	-0.0314469	0.0133307	NA	NA
525	ENSMUSG00000003184	ENSMUSG00000003184.15	Irf3	7	44997648	353	363.5	425.5	436	8.56505	8.64052	8.58894	8.65048	391.939	-0.0318182	0.119732	4.43336	0.10897	0.377432	no	-0.241967	0.808806	0.999558	-1.54747	0.12175	0.519742	-1.20188	0.229409	0.767953	8.577	8.6455	-0.0685057	-0.0754741	-0.0615372	-0.0139369	NA	NA
526	ENSMUSG00000003190	ENSMUSG00000003190.12	Bcl2l12	7	44991222	29	26	27	29.5	4.77185	4.78429	4.78711	4.77465	27.5684	-0.20235	0.399593	0.256578	0.879599	0.996454	no	-0.473641	0.635756	0.999558	-0.330927	0.740699	1	0.338887	0.734695	1	4.77948	4.77947	1.07079e-05	-0.0124393	0.0124607	-0.0249	NA	NA
527	ENSMUSG00000003198	ENSMUSG00000003198.10	Zfp959	17	55892093	107.5	116	110.5	133	6.88542	6.91665	6.88329	6.85294	118.416	-0.174882	0.183298	0.915111	0.632829	0.996454	no	-0.901763	0.367183	0.999558	-0.672659	0.501164	1	0.603538	0.546151	1	6.88436	6.88479	-0.000436011	-0.0312258	0.0303538	-0.0615796	NA	NA
528	ENSMUSG00000003199	ENSMUSG00000003199.16	Mpnd	17	56005711	1621	1688	1756	1959	10.7417	10.8365	10.7643	10.7685	1758.01	-0.131137	0.0744578	6.96201	0.0307764	0.155415	no	-1.66422	0.0960688	0.746653	-2.48628	0.0129086	0.117595	-0.125217	0.900352	1	10.753	10.8025	-0.0495357	-0.0948156	-0.0042558	-0.0905598	NA	NA
529	ENSMUSG00000003200	ENSMUSG00000003200.10	Sh3gl1	17	56016750	942.5	1012.5	1143.5	1128	9.98512	10.0836	9.99734	10.1066	1057.54	0.0157481	0.0872051	12.9967	0.00150592	0.0148066	sigLRT	0.171913	0.863506	0.999558	-2.26468	0.0235325	0.180403	-2.50188	0.0123535	0.128188	9.99123	10.0951	-0.103858	-0.0984424	-0.109274	0.0108315	1. Strain Effect	1b. Strain Effect Up-regulated in Low Activity
530	ENSMUSG00000003206	ENSMUSG00000003206.7	Ebi3	17	55952640	14.5	8	17.5	19	3.85655	3.90512	3.88335	3.90143	14.8786	-0.495302	0.659931	2.59428	0.273312	0.666994	no	-0.696998	0.485804	0.999558	-1.42706	0.153563	0.587959	-0.458845	0.646345	1	3.86995	3.90327	-0.033322	-0.0485627	-0.0180814	-0.0304813	NA	NA
531	ENSMUSG00000003208	ENSMUSG00000003208.9	Yju2	17	55959099	191	197	203.5	220	7.64227	7.65808	7.68306	7.63704	202.054	-0.143423	0.154139	1.0147	0.602089	0.986292	no	-0.86784	0.385482	0.999558	-0.355258	0.722396	1	0.870954	0.383779	0.942299	7.66266	7.64756	0.0151051	-0.0158103	0.0460206	-0.0618308	NA	NA
532	ENSMUSG00000003226	ENSMUSG00000003226.7	Ranbp2	10	58446920	2496.5	2806	2981	2590.5	11.4425	11.3202	11.3571	11.4757	2713.1	0.344463	0.120804	8.13498	0.0171203	0.100571	no	2.71293	0.0066692	0.257927	1.97705	0.0480358	0.291425	-1.85961	0.0629405	0.38026	11.3998	11.398	0.00181631	0.122236	-0.118603	0.240839	NA	NA
533	ENSMUSG00000003227	ENSMUSG00000003227.4	Edar	10	58600789	7.5	5.5	10	4.5	2.7143	2.7145	2.73114	2.7451	6.64802	0.319838	0.763438	0.436466	0.803938	0.996454	no	0.39506	0.692798	0.999558	-0.0210695	0.98319	1	-0.616104	0.537826	1	2.72272	2.7298	-0.00707864	-0.00020426	-0.013953	0.0137488	NA	NA
534	ENSMUSG00000003228	ENSMUSG00000003228.9	Grk5	19	60889749	511	609	545	490.5	9.19149	8.97645	9.14842	9.08307	553.478	0.25648	0.169702	9.91547	0.00702882	0.0505939	no	1.41437	0.157253	0.862357	2.82858	0.0046755	0.0547158	0.829163	0.407012	0.961978	9.16996	9.02976	0.140197	0.215043	0.06535	0.149693	NA	NA
535	ENSMUSG00000003233	ENSMUSG00000003233.12	Dvl3	16	20516982	1072	1209.5	1316	1180	10.2074	10.1604	10.2153	10.2734	1189.49	0.16089	0.0714058	5.11941	0.0773276	0.299096	no	2.11233	0.0346585	0.514825	1.36076	0.17359	0.629914	-1.62699	0.10374	0.51071	10.2114	10.2169	-0.00554691	0.0470148	-0.0581086	0.105123	NA	NA
536	ENSMUSG00000003234	ENSMUSG00000003234.16	Abcf3	16	20548577	1239	1317.5	1351.5	1417.5	10.3736	10.3952	10.4038	10.3929	1343.86	-0.0475555	0.0654981	0.606727	0.738331	0.996454	no	-0.685492	0.493034	0.999558	-0.669027	0.503478	1	0.301091	0.763345	1	10.3887	10.3941	-0.0053351	-0.0215605	0.0108903	-0.0324508	NA	NA
537	ENSMUSG00000003235	ENSMUSG00000003235.13	Eif2b5	16	20498817	1069.5	1100	1155.5	1181.5	10.105	10.1438	10.1443	10.1354	1122.77	-0.0710828	0.0650651	1.69495	0.428495	0.848149	no	-1.0324	0.301885	0.999558	-1.19888	0.230573	0.72562	0.263101	0.792473	1	10.1247	10.1396	-0.0148994	-0.0387541	0.00895537	-0.0477095	NA	NA
538	ENSMUSG00000003269	ENSMUSG00000003269.17	Cyth2	7	45806637	1548	1652	1832.5	1897.5	10.7234	10.828	10.7324	10.8009	1749.78	-0.0541688	0.060525	18.5529	9.36031e-05	0.00138818	sigLRT	-0.84442	0.398435	0.999558	-3.42333	0.00061859	0.0114212	-2.20994	0.027109	0.221927	10.7279	10.8144	-0.0865573	-0.104596	-0.0685186	-0.0360774	1. Strain Effect	1b. Strain Effect Up-regulated in Low Activity
539	ENSMUSG00000003271	ENSMUSG00000003271.17	Sult2b1	7	45729983	189.5	213	209	236.5	7.71829	7.72806	7.67787	7.68767	208.6	0.00251673	0.133273	0.131656	0.936292	0.996454	no	0.0179011	0.985718	0.999558	-0.229491	0.818487	1	-0.248695	0.803597	1	7.69808	7.70787	-0.00978528	-0.00976899	-0.00980157	3.25809e-05	NA	NA
540	ENSMUSG00000003273	ENSMUSG00000003273.14	Car11	7	45699843	2403	2613.5	2553	3098	11.3826	11.494	11.3694	11.3233	2694.33	-0.223833	0.0648107	14.0268	0.000899728	0.00971664	sigLRT	-3.28581	0.00101689	0.110219	-3.28843	0.00100746	0.0167701	1.36871	0.17109	0.668499	11.376	11.4087	-0.0326384	-0.111386	0.0461091	-0.157495	2. Strain Effect in Females Only	2b. Strain Effect in Females Only, Up-regulated in the Low Activity Females
541	ENSMUSG00000003279	ENSMUSG00000003279.17	Dlgap1	17	69969073	14841.5	16584.5	15931.5	16261.5	13.9969	13.9183	13.9394	13.9475	15859.3	0.116826	0.0885339	2.89403	0.235271	0.609937	no	1.29773	0.194379	0.926276	1.66433	0.096046	0.450026	-0.171256	0.864023	1	13.9681	13.9329	0.0352799	0.0786615	-0.00810174	0.0867632	NA	NA
542	ENSMUSG00000003282	ENSMUSG00000003282.9	Plag1	4	3900996	58	63.5	55.5	54	5.82554	5.77298	5.81294	5.79335	56.1397	0.136005	0.341958	1.28685	0.525489	0.930478	no	0.378048	0.705395	0.999558	0.969755	0.332169	0.857582	0.433486	0.664662	1	5.81924	5.78317	0.0360736	0.0525592	0.0195879	0.0329713	NA	NA
543	ENSMUSG00000003283	ENSMUSG00000003283.14	Hck	2	153108468	28.5	33.5	50.5	46	5.30128	5.36515	5.27299	5.37029	40.3472	0.236831	0.316321	10.4118	0.00548405	0.0415827	sigLRT	0.708412	0.478689	0.999558	-1.63247	0.102579	0.467547	-2.57438	0.0100419	0.11136	5.28713	5.36772	-0.0805895	-0.0638753	-0.0973037	0.0334284	1. Strain Effect	1b. Strain Effect Up-regulated in Low Activity
544	ENSMUSG00000003299	ENSMUSG00000003299.10	Mrpl4	9	21002738	791	847	976	1030	9.74938	9.89852	9.76916	9.8414	902.719	-0.115574	0.0810158	20.5149	3.50958e-05	0.000586982	sigLRT	-1.33349	0.182371	0.908304	-3.78764	0.000152088	0.00355316	-1.87716	0.0604961	0.370658	9.75927	9.86996	-0.110687	-0.149135	-0.0722402	-0.0768946	1. Strain Effect	1b. Strain Effect Up-regulated in Low Activity
545	ENSMUSG00000003308	ENSMUSG00000003308.15	Keap1	9	21229730	1734.5	1876.5	1913	2130.5	10.872	10.9416	10.8658	10.8788	1898.55	-0.0830878	0.0596847	6.01141	0.0495039	0.219213	no	-1.31447	0.188689	0.916076	-2.28139	0.0225255	0.174621	-0.409024	0.682522	1	10.8689	10.9102	-0.0412737	-0.0696377	-0.0129097	-0.0567281	NA	NA
546	ENSMUSG00000003309	ENSMUSG00000003309.14	Ap1m2	9	21294275	6.5	6	11.5	12	3.08423	3.12142	3.09297	3.10958	8.66785	-0.470557	0.87029	2.38602	0.303307	0.708219	no	-0.505114	0.613479	0.999558	-1.29641	0.194835	0.667265	-0.58354	0.55953	1	3.0886	3.1155	-0.0268984	-0.0371903	-0.0166065	-0.0205838	NA	NA
547	ENSMUSG00000003316	ENSMUSG00000003316.14	Glg1	8	111154421	4545	5163.5	4961.5	4619	12.3175	12.1395	12.2273	12.2398	4829.05	0.270072	0.11552	9.47976	0.00873969	0.0599119	no	2.24251	0.0249285	0.454618	2.9459	0.00322018	0.041517	-0.226072	0.821146	1	12.2724	12.1896	0.0827617	0.178059	-0.0125357	0.190595	NA	NA
548	ENSMUSG00000003341	ENSMUSG00000003341.9	Atp8b3	10	80519584	3	7.5	2.5	5	2.29952	2.28711	2.2841	2.26596	4.95235	-0.616452	1.1351	1.66379	0.435225	0.853903	no	-0.507772	0.611613	0.999558	0.471044	0.637609	1	1.11044	0.266807	0.817326	2.29181	2.27653	0.0152787	0.0124158	0.0181417	-0.00572587	NA	NA
549	ENSMUSG00000003344	ENSMUSG00000003344.14	Btbd2	10	80642617	1864	1989	2135	2148	10.9649	11.0019	10.988	11.0012	2033.48	-0.0353865	0.0586756	1.96025	0.375264	0.792896	no	-0.571467	0.567683	0.999558	-1.25083	0.210998	0.69535	-0.439574	0.660245	1	10.9765	11.0016	-0.0251058	-0.0369781	-0.0132335	-0.0237446	NA	NA
550	ENSMUSG00000003345	ENSMUSG00000003345.16	Csnk1g2	10	80622838	3812.5	4132	4124	4574.5	12.0088	12.0652	12.0168	11.999	4164.52	-0.100563	0.0695679	2.64133	0.266957	0.658718	no	-1.38524	0.165978	0.878717	-1.4818	0.138394	0.55786	0.478841	0.632052	1	12.0128	12.0321	-0.019284	-0.0564012	0.0178331	-0.0742343	NA	NA
551	ENSMUSG00000003346	ENSMUSG00000003346.14	Abhd17a	10	80583654	2796	2863.5	2908	3244	11.4789	11.5623	11.5182	11.4829	2921.65	-0.166051	0.0751978	5.65324	0.0592126	0.249045	no	-2.10246	0.0355134	0.519579	-2.07806	0.0377034	0.248096	0.897218	0.369603	0.928802	11.4985	11.5226	-0.0240199	-0.0833558	0.0353159	-0.118672	NA	NA
552	ENSMUSG00000003348	ENSMUSG00000003348.10	Mob3a	10	80685253	275.5	268.5	312	281	8.09528	8.1179	8.142	8.14844	280.355	-0.03425	0.159739	0.17298	0.917145	0.996454	no	-0.201212	0.840533	0.999558	-0.37486	0.707765	1	-0.090843	0.927617	1	8.11864	8.13317	-0.0145318	-0.0226191	-0.00644455	-0.0161745	NA	NA
553	ENSMUSG00000003352	ENSMUSG00000003352.14	Cacnb3	15	98630840	4519.5	4742	4735	5053.5	12.1832	12.2147	12.2196	12.1654	4695.22	-0.117687	0.0651963	3.48697	0.17491	0.509204	no	-1.73483	0.0827716	0.707739	-0.899252	0.368518	0.895305	1.55346	0.120314	0.554155	12.2014	12.1901	0.0113492	-0.0315146	0.054213	-0.0857276	NA	NA
554	ENSMUSG00000003354	ENSMUSG00000003354.6	Ccdc65	15	98708207	125.5	108.5	136	154	6.97687	7.05633	7.03274	7.01349	130.553	-0.270178	0.229671	1.88808	0.389053	0.807407	no	-1.1053	0.269031	0.999558	-1.24896	0.211679	0.696515	0.315587	0.752316	1	7.0048	7.03491	-0.0301028	-0.0794578	0.0192522	-0.09871	NA	NA
555	ENSMUSG00000003355	ENSMUSG00000003355.7	Fkbp11	15	98724366	10	8.5	14	12.5	3.38947	3.41405	3.39447	3.41229	10.6167	-0.144703	0.617575	1.82223	0.402077	0.821617	no	-0.217962	0.827458	0.999558	-1.03226	0.301949	0.823995	-0.723845	0.469161	1	3.39197	3.41317	-0.0211965	-0.0245775	-0.0178155	-0.00676196	NA	NA
556	ENSMUSG00000003360	ENSMUSG00000003360.15	Ddx23	15	98645134	1548.5	1780.5	1870.5	1902	10.7873	10.8173	10.7421	10.8287	1776.51	0.0820994	0.0533258	12.4978	0.00193261	0.0181207	sigLRT	1.4655	0.142784	0.841656	-1.11968	0.26285	0.773544	-3.16929	0.00152809	0.0268045	10.7647	10.823	-0.0582638	-0.0299518	-0.0865758	0.056624	1. Strain Effect	1b. Strain Effect Up-regulated in Low Activity
557	ENSMUSG00000003363	ENSMUSG00000003363.15	Pld3	7	27532000	8414	9359.5	9586.5	10129	13.2109	13.2413	13.1677	13.1893	9430.74	-0.0125231	0.0479934	2.31682	0.313984	0.721777	no	-0.255737	0.798154	0.999558	-1.22309	0.221294	0.711741	-0.857339	0.391258	0.94962	13.1893	13.2153	-0.0260418	-0.030488	-0.0215956	-0.00889241	NA	NA
558	ENSMUSG00000003378	ENSMUSG00000003378.9	Grik5	7	25009849	5043.5	5780	5837.5	6013	12.4769	12.4717	12.4176	12.4595	5627.77	0.0650689	0.0800022	1.02728	0.598314	0.984231	no	0.784053	0.433009	0.999558	0.141209	0.887705	1	-0.966781	0.333654	0.892392	12.4473	12.4656	-0.0183078	0.00521231	-0.041828	0.0470403	NA	NA
559	ENSMUSG00000003379	ENSMUSG00000003379.7	Cd79a	7	24897381	4.5	6	5	5.5	2.5829	2.58989	2.58617	2.5752	6.03603	-0.613205	0.889071	0.502806	0.777709	0.996454	no	-0.647953	0.517015	0.999558	-0.336073	0.736816	1	0.576313	0.564403	1	2.58453	2.58255	0.001987	-0.00699164	0.0109656	-0.0179573	NA	NA
560	ENSMUSG00000003380	ENSMUSG00000003380.11	Rabac1	7	24969752	2976	3056	3026.5	3397.5	11.5896	11.6311	11.6336	11.5362	3103.43	-0.200329	0.0684851	9.80655	0.00742225	0.0529131	no	-2.79084	0.00525717	0.234882	-1.2108	0.225973	0.718372	2.7329	0.00627798	0.0796523	11.6116	11.5836	0.0279282	-0.0415276	0.0973841	-0.138912	NA	NA
561	ENSMUSG00000003382	ENSMUSG00000003382.18	Etv3	3	87525407	536.5	604.5	860	836.5	9.31653	9.56049	9.26982	9.59768	700.34	0.135755	0.0858658	119.998	8.76644e-27	1.17173e-24	sigLRT	1.48093	0.138624	0.8368	-6.14544	7.97415e-10	6.5684e-08	-8.16609	3.18538e-16	5.62458e-14	9.29317	9.57909	-0.285913	-0.243963	-0.327863	0.0838998	1. Strain Effect	1b. Strain Effect Up-regulated in Low Activity
562	ENSMUSG00000003402	ENSMUSG00000003402.14	Prkcsh	9	22002806	1547	1830	1822	1837	10.7826	10.7786	10.7629	10.7793	1754.7	0.0316026	0.0741381	0.234907	0.889182	0.996454	no	0.401561	0.688007	0.999558	0.128679	0.897612	1	-0.438491	0.66103	1	10.7728	10.779	-0.00619747	0.00401594	-0.0164109	0.0204268	NA	NA
563	ENSMUSG00000003410	ENSMUSG00000003410.8	Elavl3	9	22015005	5625	6417	6620.5	6465	12.638	12.6012	12.615	12.6489	6323.24	0.0973421	0.0504954	3.72791	0.155058	0.473866	no	1.87118	0.0613196	0.639522	1.39596	0.162727	0.607069	-1.25042	0.211146	0.737431	12.6265	12.625	0.00145749	0.0368131	-0.0338981	0.0707111	NA	NA
564	ENSMUSG00000003411	ENSMUSG00000003411.10	Rab3b	4	108879063	459.5	450	848.5	996.5	9.09628	9.72293	9.14268	9.57306	696.981	-0.328577	0.236394	52.9291	3.2106e-12	1.66228e-10	sigLRT	-1.59121	0.111563	0.778555	-6.97178	3.12952e-12	3.70443e-10	-4.70795	2.50223e-06	0.000112795	9.11948	9.648	-0.528521	-0.626656	-0.430387	-0.196269	1. Strain Effect	1b. Strain Effect Up-regulated in Low Activity
565	ENSMUSG00000003418	ENSMUSG00000003418.11	St8sia6	2	13651021	164.5	196	195.5	140.5	7.4853	7.30519	7.39379	7.49661	173.246	0.691954	0.244221	8.86853	0.0118638	0.0757976	no	2.65276	0.00798357	0.281985	2.48847	0.0128293	0.117271	-1.26015	0.207616	0.731088	7.43954	7.4009	0.0386425	0.180106	-0.102821	0.282926	NA	NA
566	ENSMUSG00000003420	ENSMUSG00000003420.8	Fcgrt	7	45092990	390.5	412	376.5	430	8.67614	8.68356	8.67694	8.58505	404.233	-0.178695	0.120287	3.79711	0.149785	0.463471	no	-1.37799	0.168207	0.884663	-0.133994	0.893407	1	1.8024	0.0714828	0.412005	8.67654	8.63431	0.0422333	-0.00742298	0.0918895	-0.0993125	NA	NA
567	ENSMUSG00000003421	ENSMUSG00000003421.13	Nosip	7	45062429	924.5	986	976.5	1058.5	9.96536	9.95212	9.98847	9.92311	996.111	-0.0900735	0.103084	2.22964	0.327975	0.737361	no	-0.817248	0.413787	0.999558	0.226843	0.820546	1	1.37978	0.167655	0.662575	9.97692	9.93761	0.0393015	0.0132393	0.0653638	-0.0521245	NA	NA
568	ENSMUSG00000003423	ENSMUSG00000003423.15	Pih1d1	7	45154303	361	411.5	416.5	461	8.65526	8.73358	8.65176	8.65932	409.412	-0.124673	0.106716	3.58278	0.166729	0.495133	no	-1.08854	0.276358	0.999558	-1.74692	0.0806518	0.405671	-0.191607	0.84805	1	8.65351	8.69645	-0.0429364	-0.0783158	-0.00755698	-0.0707589	NA	NA
569	ENSMUSG00000003429	ENSMUSG00000003429.11	Rps11	7	45122379	3580	3929.5	3642.5	3940.5	11.8917	11.8742	11.8998	11.8095	3746.16	-0.0989474	0.0800063	5.27298	0.0716122	0.283582	no	-1.18301	0.236804	0.986749	0.475272	0.634593	1	2.14483	0.0319663	0.247851	11.8958	11.8418	0.0539338	0.0175742	0.0902934	-0.0727193	NA	NA
570	ENSMUSG00000003435	ENSMUSG00000003435.9	Supt5	7	28314891	2963	3107.5	3133	3293.5	11.5883	11.6123	11.6237	11.5994	3118.28	-0.0678597	0.0541704	1.56993	0.456136	0.873001	no	-1.19521	0.232004	0.981767	-0.827441	0.407987	0.934513	0.862797	0.388249	0.946238	11.606	11.6058	0.000196399	-0.0239364	0.0243292	-0.0482656	NA	NA
571	ENSMUSG00000003436	ENSMUSG00000003436.11	Dll3	7	28293553	49.5	45.5	44	59	5.55859	5.59788	5.59087	5.52437	47.6512	-0.574938	0.297938	3.94276	0.139265	0.442096	no	-1.82244	0.0683883	0.659861	-0.952889	0.340646	0.866528	1.61606	0.106082	0.517298	5.57473	5.56113	0.0136056	-0.0392923	0.0665034	-0.105796	NA	NA
572	ENSMUSG00000003437	ENSMUSG00000003437.14	Paf1	7	28392951	1171.5	1262.5	1220.5	1287	10.2587	10.2624	10.2854	10.2537	1231.29	-0.0530161	0.070019	0.95513	0.620292	0.996454	no	-0.711346	0.47687	0.999558	-0.0905705	0.927834	1	0.913653	0.360899	0.921268	10.272	10.2581	0.0139566	-0.00371622	0.0316293	-0.0353455	NA	NA
573	ENSMUSG00000003438	ENSMUSG00000003438.17	Timm50	7	28305516	562.5	629	584	624.5	9.24991	9.23413	9.25853	9.18669	602.274	-0.0934011	0.0927005	3.70251	0.15704	0.477048	no	-0.936685	0.348921	0.999558	0.425914	0.67017	1	1.7392	0.0819989	0.448978	9.25422	9.21041	0.0438066	0.0157753	0.0718378	-0.0560626	NA	NA
574	ENSMUSG00000003444	ENSMUSG00000003444.8	Med29	7	28386146	312	313	315	362	8.33949	8.39894	8.34383	8.32723	327.295	-0.142903	0.113923	2.1449	0.34217	0.754849	no	-1.17355	0.240575	0.992019	-1.32374	0.18559	0.651163	0.344291	0.730627	1	8.34166	8.36309	-0.0214271	-0.0594487	0.0165944	-0.0760431	NA	NA
575	ENSMUSG00000003452	ENSMUSG00000003452.15	Bicd1	6	149408886	1074.5	1156.5	1238.5	1112	10.1506	10.0801	10.1202	10.1897	1127.29	0.217064	0.0999151	4.72082	0.0943817	0.341685	no	2.04193	0.0411585	0.54738	1.4693	0.141753	0.564972	-1.41843	0.156066	0.638652	10.1354	10.1349	0.000502885	0.070537	-0.0695313	0.140068	NA	NA
576	ENSMUSG00000003458	ENSMUSG00000003458.12	Ncstn	1	172066013	1272	1361	1082	1132.5	10.3214	10.127	10.3345	10.1002	1200.28	-0.0601686	0.062108	110.898	8.29671e-25	1.00775e-22	sigLRT	-0.918486	0.358364	0.999558	6.394	1.616e-10	1.48988e-08	7.62851	2.37488e-14	3.63163e-12	10.328	10.1136	0.21436	0.194342	0.234378	-0.0400362	1. Strain Effect	1a. Strain Effect Up-regulated in High Activity
577	ENSMUSG00000003464	ENSMUSG00000003464.13	Pex19	1	172126755	1644.5	1804.5	1710	1825.5	10.803	10.7625	10.7877	10.7149	1743.97	-0.0483176	0.0560651	9.38241	0.00917564	0.0622194	no	-0.815913	0.41455	0.999558	1.4087	0.158925	0.599532	2.53913	0.0111128	0.119451	10.7953	10.7387	0.0566517	0.0404547	0.0728487	-0.0323939	NA	NA
578	ENSMUSG00000003469	ENSMUSG00000003469.9	Phyhip	14	70457476	11885	13817	14196	14704	13.7378	13.7851	13.6943	13.7409	13700.2	-0.00412348	0.0841557	2.22234	0.329173	0.738885	no	-0.0479	0.961796	0.999558	-1.06763	0.285688	0.803606	-0.999029	0.31778	0.878223	13.716	13.763	-0.0469296	-0.0472909	-0.0465682	-0.000722756	NA	NA
579	ENSMUSG00000003476	ENSMUSG00000003476.16	Crhr2	6	55090049	66.5	52	59	64.5	5.90367	5.93567	5.97452	5.92976	61.8436	-0.314979	0.383965	0.710563	0.700976	0.996454	no	-0.771952	0.440143	0.999558	-0.420962	0.673783	1	0.671505	0.501899	1	5.9391	5.93271	0.00638234	-0.0319982	0.0447629	-0.0767611	NA	NA
580	ENSMUSG00000003477	ENSMUSG00000003477.5	Inmt	6	55170626	33.5	38	26.5	32.5	5.02661	5.00873	5.03424	4.97932	32.4741	-0.265471	0.404168	2.17951	0.3363	0.74771	no	-0.61578	0.53804	0.999558	0.451979	0.651284	1	1.30662	0.191342	0.705747	5.03043	4.99403	0.0363995	0.0178805	0.0549184	-0.0370379	NA	NA
581	ENSMUSG00000003484	ENSMUSG00000003484.4	Cyp4f18	8	71988482	0	0	0.5	1	-0.865732	-0.858573	-0.861584	-0.860358	0.547623	-1.99218	3.35115	1.52256	0.467069	0.881983	no	-0.53965	0.589438	0.999558	-0.905851	0.365015	0.892291	-0.137984	0.890253	1	-0.863658	-0.859466	-0.00419223	-0.00715835	-0.00122611	-0.00593224	NA	NA
582	ENSMUSG00000003500	ENSMUSG00000003500.13	Impdh1	6	29200434	911	802	961	993	9.72872	9.87033	9.84103	9.83975	907.26	-0.230913	0.114739	7.47963	0.0237585	0.128769	no	-1.8879	0.0590387	0.63021	-2.56016	0.0104625	0.1009	0.108579	0.913537	1	9.78487	9.85504	-0.0701657	-0.141613	0.00128187	-0.142895	NA	NA
583	ENSMUSG00000003518	ENSMUSG00000003518.13	Dusp3	11	101971143	3948.5	4214.5	4763.5	4791	12.0588	12.1391	12.0449	12.1551	4395.69	0.0451633	0.0677958	15.6668	0.000396277	0.00489145	sigLRT	0.639501	0.522497	0.999558	-2.19816	0.0279378	0.202608	-3.09729	0.00195296	0.0327646	12.0518	12.1471	-0.0952409	-0.0803228	-0.110159	0.0298363	1. Strain Effect	1b. Strain Effect Up-regulated in Low Activity
584	ENSMUSG00000003526	ENSMUSG00000003526.12	Prodh	16	18060357	559.5	617	473.5	478.5	9.18367	8.938	9.16407	8.90404	535.352	-0.0234643	0.133017	42.7254	5.27588e-10	2.20888e-08	sigLRT	-0.16566	0.868425	0.999558	4.20788	2.5778e-05	0.000768531	4.41365	1.01644e-05	0.000390922	9.17387	8.92102	0.252854	0.245675	0.260032	-0.0143565	1. Strain Effect	1a. Strain Effect Up-regulated in High Activity
585	ENSMUSG00000003527	ENSMUSG00000003527.9	Ess2	16	17900709	501.5	586.5	591	621.5	9.19789	9.2079	9.15266	9.21706	586.767	0.0933168	0.110698	2.03847	0.360872	0.777399	no	0.787697	0.430874	0.999558	-0.207767	0.835411	1	-1.31582	0.188235	0.700022	9.17528	9.21248	-0.0372	-0.0100066	-0.0643934	0.0543868	NA	NA
586	ENSMUSG00000003528	ENSMUSG00000003528.15	Slc25a1	16	17925223	736.5	778	749.5	831	9.58774	9.61615	9.60952	9.52877	769.558	-0.170446	0.0892904	4.47963	0.106478	0.371579	no	-1.78642	0.0740307	0.678359	-0.643926	0.519623	1	1.87574	0.0606913	0.371097	9.59863	9.57246	0.0261654	-0.028416	0.0807467	-0.109163	NA	NA
587	ENSMUSG00000003531	ENSMUSG00000003531.15	Dgcr6	16	18052860	1029.5	1021.5	1032.5	1217.5	10.0277	10.1497	10.054	10.0348	1074.72	-0.213758	0.0866132	9.48409	0.00872081	0.0598595	no	-2.31655	0.020528	0.424314	-2.85387	0.00431905	0.0516992	0.433497	0.664654	1	10.0409	10.0923	-0.0513982	-0.122001	0.0192045	-0.141205	NA	NA
588	ENSMUSG00000003534	ENSMUSG00000003534.17	Ddr1	17	35681567	2646.5	2944.5	2967.5	2829	11.5018	11.4027	11.4435	11.4552	2808.85	0.163853	0.118782	2.96743	0.226794	0.596144	no	1.31291	0.189212	0.916968	1.62286	0.104619	0.473601	-0.234608	0.814513	1	11.4727	11.4289	0.0437412	0.0991148	-0.0116324	0.110747	NA	NA
589	ENSMUSG00000003541	ENSMUSG00000003541.6	Ier3	17	35821684	65.5	71.5	66.5	69	6.08687	6.05787	6.10742	6.06213	68.2599	-0.0550178	0.371307	0.533617	0.76582	0.996454	no	-0.139887	0.888749	0.999558	0.376922	0.706232	1	0.574869	0.56538	1	6.09714	6.06	0.0371475	0.0290009	0.045294	-0.0162931	NA	NA
590	ENSMUSG00000003545	ENSMUSG00000003545.3	Fosb	7	19302696	167	280	429.5	341	8.16793	8.33662	7.95576	8.48542	310.667	0.733698	0.219971	49.8198	1.51971e-11	7.50343e-10	sigLRT	3.11906	0.00181431	0.145259	-1.97061	0.0487687	0.294362	-6.33221	2.41673e-10	2.38391e-08	8.06185	8.41102	-0.349178	-0.168688	-0.529668	0.36098	4. Strain Effect But Magnitude of Change Differs Based on Sex	4b. Strain Effect But Magnitude of Change Differs Based on Sex, Higher Magnitude Change in Males
591	ENSMUSG00000003546	ENSMUSG00000003546.10	Klc4	17	46630624	413	437	472	441.5	8.77318	8.76323	8.79502	8.79667	440.991	0.0215492	0.112582	0.0564298	0.972179	0.998386	no	0.175572	0.86063	0.999558	0.219598	0.826185	1	-0.0287482	0.977065	1	8.7841	8.77995	0.00415391	0.00995162	-0.00164379	0.0115954	NA	NA
592	ENSMUSG00000003549	ENSMUSG00000003549.9	Ercc1	7	19344778	311	340	318.5	345	8.41313	8.37268	8.37623	8.33149	332.178	-0.00383235	0.114039	1.99907	0.368051	0.785054	no	-0.036871	0.970588	0.999558	0.918221	0.358503	0.886345	0.952861	0.34066	0.899868	8.39468	8.35208	0.0425962	0.0404492	0.0447433	-0.00429404	NA	NA
593	ENSMUSG00000003555	ENSMUSG00000003555.8	Cyp17a1	19	46667165	1.5	0.5	0	0.5	-0.441735	-0.438277	-0.435604	-0.443642	0.737936	-3.07724	2.47272	1.88764	0.389139	0.807407	no	-1.16716	0.243146	0.995207	-0.496535	0.619517	1	1.15839	0.246706	0.792035	-0.438669	-0.440959	0.00228988	-0.0034578	0.00803756	-0.0114954	NA	NA
594	ENSMUSG00000003559	ENSMUSG00000003559.8	As3mt	19	46707458	319.5	329	357.5	417	8.38757	8.52709	8.42101	8.44742	349.545	-0.208083	0.110144	11.9141	0.00258749	0.0230372	sigLRT	-1.76696	0.0772351	0.687494	-3.15198	0.00162169	0.0245404	-0.62741	0.530391	1	8.40429	8.48726	-0.0829654	-0.139522	-0.0264086	-0.113114	1. Strain Effect	1b. Strain Effect Up-regulated in Low Activity
595	ENSMUSG00000003573	ENSMUSG00000003573.15	Homer3	8	70282827	1212.5	1383	1613.5	1687	10.425	10.595	10.3734	10.61	1463.35	0.0906525	0.159576	13.9024	0.000957475	0.0102296	sigLRT	0.537912	0.590638	0.999558	-2.08524	0.0370473	0.244887	-2.84233	0.00447853	0.0618556	10.3992	10.6025	-0.203293	-0.169952	-0.236634	0.0666828	1. Strain Effect	1b. Strain Effect Up-regulated in Low Activity
596	ENSMUSG00000003575	ENSMUSG00000003575.13	Crtc1	8	70382355	4431	5145.5	6425	6395	12.3619	12.5403	12.2975	12.5623	5597.95	0.114512	0.0965538	41.535	9.5673e-10	3.87361e-08	sigLRT	1.14139	0.253706	0.999558	-3.50909	0.000449646	0.0087948	-5.11799	3.08808e-07	1.70753e-05	12.3297	12.5513	-0.221637	-0.178452	-0.264821	0.0863691	1. Strain Effect	1b. Strain Effect Up-regulated in Low Activity
597	ENSMUSG00000003581	ENSMUSG00000003581.14	Rnf215	11	4135202	384.5	443	411.5	439	8.73712	8.71024	8.6855	8.63887	414.774	-0.0336375	0.112349	1.40167	0.496171	0.907489	no	-0.281707	0.778168	0.999558	0.567415	0.570432	1	0.950904	0.341653	0.900852	8.71131	8.67456	0.0367538	0.02688	0.0466277	-0.0197477	NA	NA
598	ENSMUSG00000003585	ENSMUSG00000003585.13	Sec14l2	11	4097039	1343.5	1435.5	1364	1500.5	10.449	10.4616	10.4897	10.4108	1403.59	-0.140477	0.0857134	4.11075	0.128044	0.418882	no	-1.54051	0.123435	0.807807	-0.292899	0.769599	1	1.88278	0.0597308	0.368315	10.4693	10.4362	0.0330975	-0.0126703	0.0788652	-0.0915355	NA	NA
599	ENSMUSG00000003604	ENSMUSG00000003604.14	Aven	2	112492964	225	211.5	251	256.5	7.77933	7.87643	7.85556	7.84698	229.952	-0.230415	0.16277	3.54685	0.16975	0.500777	no	-1.31918	0.187108	0.914114	-1.74661	0.0807043	0.405781	0.118312	0.90582	1	7.81745	7.86171	-0.0442616	-0.0971071	0.00858386	-0.105691	NA	NA
600	ENSMUSG00000003617	ENSMUSG00000003617.16	Cp	3	19957054	350	326	326.5	313.5	8.38572	8.34923	8.47151	8.37185	339.019	-0.123771	0.197316	1.93346	0.380324	0.798519	no	-0.585758	0.558038	0.999558	0.403728	0.686413	1	1.23358	0.217359	0.748657	8.42862	8.36054	0.0680774	0.0364899	0.099665	-0.0631751	NA	NA
601	ENSMUSG00000003623	ENSMUSG00000003623.4	Crot	5	8966033	666	672	626.5	688	9.39393	9.35269	9.37198	9.25685	651.477	-0.127664	0.096443	8.94005	0.011447	0.0738737	no	-1.22968	0.218816	0.964739	0.91504	0.360171	0.887172	2.62663	0.00862349	0.100814	9.38295	9.30477	0.0781786	0.0412327	0.115125	-0.0738918	NA	NA
602	ENSMUSG00000003644	ENSMUSG00000003644.17	Rps6ka1	4	133847290	313	304	309.5	296	8.25624	8.21299	8.30726	8.24912	307.005	-0.0278429	0.154377	1.59458	0.450548	0.867643	no	-0.168042	0.86655	0.999558	0.703319	0.481857	0.989769	0.943345	0.345505	0.903776	8.28175	8.23105	0.0506953	0.0432521	0.0581386	-0.0148865	NA	NA
603	ENSMUSG00000003657	ENSMUSG00000003657.9	Calb2	8	110137502	1039.5	706	595	393	9.35246	8.86183	9.80667	9.12152	737.756	-0.387426	0.728707	8.13908	0.0170853	0.100419	no	-0.531662	0.59496	0.999558	1.62918	0.103275	0.469423	2.38376	0.0171366	0.161576	9.57957	8.99168	0.587891	0.490627	0.685155	-0.194528	NA	NA
604	ENSMUSG00000003660	ENSMUSG00000003660.10	Snrnp200	2	127208386	2052	2431	2164	1966.5	11.1764	10.9369	11.0798	11.0309	2141.64	0.283405	0.112786	20.0656	4.39345e-05	0.000713517	sigLRT	2.38346	0.0171509	0.399864	4.17522	2.97704e-05	0.000867332	0.801701	0.422726	0.974349	11.1281	10.9839	0.144215	0.239526	0.0489039	0.190622	2. Strain Effect in Females Only	2a. Strain Effect in Females Only, Up-regulated in the High Activity Females
605	ENSMUSG00000003662	ENSMUSG00000003662.10	Ciao1	2	127240938	998.5	1119	1228	1209	10.1298	10.1672	10.1297	10.2087	1144.86	0.0632089	0.0823594	5.21795	0.0736099	0.288871	no	0.719662	0.471733	0.999558	-0.918914	0.358141	0.885951	-1.93366	0.0531553	0.34327	10.1298	10.1879	-0.0581505	-0.0373933	-0.0789077	0.0415144	NA	NA
606	ENSMUSG00000003665	ENSMUSG00000003665.7	Has1	17	17843323	14.5	24	30	25.5	4.57234	4.56494	4.52138	4.60726	23.8469	0.902265	0.471213	6.01929	0.0493091	0.218745	no	1.78074	0.0749548	0.679561	0.21942	0.826323	1	-2.27087	0.0231549	0.198826	4.54686	4.5861	-0.0392419	0.00739618	-0.08588	0.0932762	NA	NA
607	ENSMUSG00000003680	ENSMUSG00000003680.16	Taf6l	19	8774487	221	245	245.5	272	7.93808	8.01114	7.95317	7.92402	248.934	-0.213882	0.131974	3.13116	0.208967	0.567446	no	-1.51192	0.130554	0.822509	-1.52921	0.126214	0.529368	0.617487	0.536913	1	7.94562	7.96758	-0.0219598	-0.073064	0.0291444	-0.102208	NA	NA
608	ENSMUSG00000003721	ENSMUSG00000003721.14	Insig2	1	121304353	1122.5	1132.5	1213.5	1245.5	10.1533	10.1816	10.2514	10.1869	1172.65	-0.142109	0.0820958	3.42228	0.180659	0.519036	no	-1.62423	0.104327	0.766501	-0.717429	0.473109	0.983742	1.5804	0.114016	0.537534	10.2023	10.1843	0.0180678	-0.0283621	0.0644978	-0.0928599	NA	NA
609	ENSMUSG00000003731	ENSMUSG00000003731.13	Kpna6	4	129643980	2358.5	2550.5	2925.5	2670	11.3274	11.3493	11.3471	11.4318	2638.42	0.0888506	0.056234	9.87079	0.00718762	0.0515048	no	1.50469	0.132403	0.825536	-0.762505	0.445759	0.964201	-2.89242	0.00382291	0.0550114	11.3373	11.3905	-0.0532793	-0.0218762	-0.0846824	0.0628062	NA	NA
610	ENSMUSG00000003746	ENSMUSG00000003746.16	Man1a	10	53904785	1942.5	2146	2054	2119.5	11.032	11.0049	10.9695	10.9623	2044.95	0.0321065	0.131295	0.272179	0.872765	0.996454	no	0.232282	0.816319	0.999558	0.472594	0.636503	1	0.14334	0.886022	1	11.0008	10.9836	0.0171398	0.0271334	0.00714619	0.0199872	NA	NA
611	ENSMUSG00000003752	ENSMUSG00000003752.9	Itpkc	7	27207172	144.5	169.5	195.5	213.5	7.45099	7.57696	7.43021	7.54954	182.72	0.00689717	0.221489	6.80673	0.0332611	0.165065	no	0.0328716	0.973777	0.999558	-1.71048	0.0871772	0.423883	-1.74287	0.0813566	0.446762	7.4406	7.56325	-0.122651	-0.125969	-0.119332	-0.00663711	NA	NA
612	ENSMUSG00000003762	ENSMUSG00000003762.13	Coq8b	7	27233023	424	445.5	440	454.5	8.77965	8.77671	8.75898	8.76545	437.065	0.0184625	0.103057	0.0328662	0.983701	1	no	0.163666	0.869994	0.999558	0.0947843	0.924486	1	-0.136442	0.891472	1	8.76932	8.77108	-0.00176544	0.00293512	-0.00646601	0.00940112	NA	NA
613	ENSMUSG00000003778	ENSMUSG00000003778.14	Brd8	18	34598615	1198.5	1260.5	1172.5	1178.5	10.2629	10.172	10.3165	10.1845	1206.62	-0.0610471	0.0605339	32.6505	8.12886e-08	2.43599e-06	sigLRT	-0.954954	0.339601	0.999558	3.08967	0.00200379	0.0288343	4.43786	9.08592e-06	0.000356739	10.2897	10.1783	0.111412	0.0908783	0.131946	-0.0410673	1. Strain Effect	1a. Strain Effect Up-regulated in High Activity
614	ENSMUSG00000003779	ENSMUSG00000003779.16	Kif20a	18	34624613	22.5	22.5	19	15	4.33909	4.28946	4.34978	4.30307	20.1658	0.0771208	0.490861	4.6043	0.100044	0.355099	no	0.141969	0.887104	0.999558	1.50962	0.13114	0.540597	1.32535	0.185056	0.694845	4.34444	4.29627	0.0481687	0.0496289	0.0467084	0.00292044	NA	NA
615	ENSMUSG00000003808	ENSMUSG00000003808.18	Farsa	8	84856989	678	772	737	721.5	9.5569	9.49627	9.54778	9.51458	739.612	0.0435898	0.0885513	3.17463	0.204474	0.559719	no	0.45851	0.646586	0.999558	1.45528	0.145593	0.573126	0.801122	0.423061	0.974859	9.55234	9.50542	0.0469164	0.0606324	0.0332003	0.027432	NA	NA
616	ENSMUSG00000003809	ENSMUSG00000003809.14	Gcdh	8	84886393	500.5	509.5	522.5	568.5	9.01299	9.05734	9.04806	9.00376	523.56	-0.152537	0.093489	2.66209	0.2642	0.654202	no	-1.5233	0.127685	0.81691	-1.07354	0.28303	0.799792	1.08072	0.279822	0.833452	9.03052	9.03055	-2.40098e-05	-0.04435	0.044302	-0.0886519	NA	NA
617	ENSMUSG00000003810	ENSMUSG00000003810.13	Mast2	4	116306762	2347	2631	2635.5	2599.5	11.3258	11.2987	11.3062	11.3136	2541.95	0.0508674	0.0574944	1.05648	0.589642	0.977434	no	0.841728	0.39994	0.999558	0.945992	0.344153	0.86929	-0.246046	0.805647	1	11.316	11.3062	0.00979564	0.0270244	-0.00743312	0.0344575	NA	NA
618	ENSMUSG00000003812	ENSMUSG00000003812.13	Dnase2a	8	84908560	187	195	205	234.5	7.67941	7.75919	7.69937	7.68028	208.995	-0.221348	0.137862	3.63512	0.162421	0.487691	no	-1.50779	0.131608	0.824034	-1.74154	0.0815887	0.407962	0.40329	0.686735	1	7.68939	7.71974	-0.0303421	-0.0797765	0.0190923	-0.0988687	NA	NA
619	ENSMUSG00000003813	ENSMUSG00000003813.15	Rad23a	8	84834019	952.5	994	1184	1156.5	9.97747	10.0764	9.99391	10.0934	1052.09	0.0010895	0.0948457	10.2917	0.0058235	0.0435569	sigLRT	0.0067576	0.994608	0.999663	-2.12116	0.0339084	0.229941	-2.1263	0.0334783	0.25524	9.98569	10.0849	-0.0992324	-0.0989641	-0.0995006	0.000536445	1. Strain Effect	1b. Strain Effect Up-regulated in Low Activity
620	ENSMUSG00000003814	ENSMUSG00000003814.8	Calr	8	84841850	6804	7001.5	7933	7756	12.8132	12.8729	12.8589	12.8859	7431.9	-0.0446391	0.0746763	2.94016	0.229907	0.60129	no	-0.579638	0.562159	0.999558	-1.51138	0.130692	0.539437	-0.691353	0.489344	1	12.836	12.8794	-0.0433402	-0.0596827	-0.0269978	-0.0326849	NA	NA
621	ENSMUSG00000003824	ENSMUSG00000003824.12	Syce2	8	84872111	76	73	102.5	100.5	6.37122	6.49842	6.38724	6.48359	87.0411	-0.119495	0.244726	10.5117	0.00521685	0.0400992	sigLRT	-0.452159	0.651154	0.999558	-2.44544	0.0144676	0.127587	-1.79654	0.072409	0.415251	6.37923	6.491	-0.111773	-0.127205	-0.0963416	-0.0308634	1. Strain Effect	1b. Strain Effect Up-regulated in Low Activity
622	ENSMUSG00000003847	ENSMUSG00000003847.16	Nfat5	8	107293470	2221	2508	2532	2114.5	11.2575	11.032	11.1509	11.2261	2317.78	0.441088	0.147138	11.2139	0.00367229	0.0304073	sigLRT	2.84677	0.00441646	0.215758	3.0192	0.00253443	0.034709	-1.00653	0.314159	0.874147	11.2042	11.1291	0.0751448	0.225471	-0.0751817	0.300653	2. Strain Effect in Females Only	2a. Strain Effect in Females Only, Up-regulated in the High Activity Females
623	ENSMUSG00000003848	ENSMUSG00000003848.14	Nob1	8	107412486	610.5	650	739.5	764	9.37824	9.48947	9.38604	9.4789	693.38	-0.0390377	0.109671	8.9485	0.0113988	0.0736069	no	-0.33023	0.741226	0.999558	-2.19228	0.0283595	0.204598	-1.71723	0.0859368	0.461293	9.38214	9.48419	-0.102047	-0.111229	-0.092866	-0.0183627	NA	NA
624	ENSMUSG00000003849	ENSMUSG00000003849.8	Nqo1	8	107388225	121.5	133	102	114	6.9811	6.88778	6.93562	6.87356	121.667	0.0881138	0.216651	4.49307	0.105765	0.36986	no	0.382449	0.702129	0.999558	1.65187	0.0985616	0.456857	1.09141	0.275094	0.826849	6.95836	6.88067	0.0776936	0.0933209	0.0620662	0.0312548	NA	NA
625	ENSMUSG00000003863	ENSMUSG00000003863.18	Ppfia3	7	45339122	4438	4907.5	5475.5	5601	12.2595	12.3487	12.2306	12.3575	5049.78	0.0567012	0.0696769	19.0415	7.33154e-05	0.0011227	sigLRT	0.783202	0.433508	0.999558	-2.36705	0.0179303	0.148681	-3.46851	0.000523348	0.0115166	12.245	12.3531	-0.108053	-0.089236	-0.126869	0.0376329	1. Strain Effect	1b. Strain Effect Up-regulated in Low Activity
626	ENSMUSG00000003865	ENSMUSG00000003865.16	Gys1	7	45434844	344	339	335	353	8.38153	8.40736	8.43707	8.39218	339.609	-0.137881	0.125648	1.28083	0.527074	0.93158	no	-1.02235	0.306615	0.999558	-0.536628	0.591525	1	0.908863	0.363423	0.923363	8.4093	8.39977	0.00952943	-0.0258338	0.0448927	-0.0707265	NA	NA
627	ENSMUSG00000003868	ENSMUSG00000003868.14	Ruvbl2	7	45421760	609.5	599.5	684.5	667	9.26383	9.31864	9.32609	9.36296	639.207	-0.0318986	0.0902549	2.87108	0.237987	0.614739	no	-0.330006	0.741395	0.999558	-1.32187	0.18621	0.652015	-0.859693	0.389958	0.94802	9.29496	9.3408	-0.0458422	-0.0548095	-0.0368749	-0.0179346	NA	NA
628	ENSMUSG00000003872	ENSMUSG00000003872.9	Lin7b	7	45367891	927.5	956.5	1198	1367.5	9.98859	10.2834	9.99848	10.1643	1113.41	-0.195257	0.0922737	63.3932	1.71527e-14	1.13211e-12	sigLRT	-1.98598	0.047035	0.573858	-6.51767	7.14099e-11	6.89505e-09	-3.66417	0.000248142	0.00623477	9.99354	10.2238	-0.230313	-0.294761	-0.165865	-0.128897	4. Strain Effect But Magnitude of Change Differs Based on Sex	4a. Strain Effect But Magnitude of Change Differs Based on Sex, Higher Magnitude Change in Females
629	ENSMUSG00000003873	ENSMUSG00000003873.11	Bax	7	45461697	831.5	800.5	825	972	9.7016	9.82027	9.7745	9.71858	865.095	-0.273948	0.0873627	11.1981	0.00370134	0.0305765	sigLRT	-2.9312	0.00337652	0.192269	-2.83782	0.00454227	0.0536588	1.31269	0.189288	0.701864	9.73805	9.76942	-0.0313734	-0.118668	0.0559209	-0.174589	2. Strain Effect in Females Only	2b. Strain Effect in Females Only, Up-regulated in the Low Activity Females
630	ENSMUSG00000003882	ENSMUSG00000003882.5	Il7r	15	9505788	27.5	26.5	22.5	18.5	4.46128	4.44242	4.49029	4.46329	22.2148	-0.0506894	0.481383	0.966984	0.616627	0.996454	no	-0.0976758	0.92219	0.999558	0.564869	0.572163	1	0.717404	0.473125	1	4.47578	4.45285	0.0229315	0.0188656	0.0269975	-0.00813192	NA	NA
631	ENSMUSG00000003923	ENSMUSG00000003923.14	Tfam	10	71225464	741.5	771	828	878.5	9.61865	9.70602	9.66825	9.65635	811.232	-0.161377	0.0803163	6.34098	0.041983	0.195959	no	-1.87852	0.0603104	0.634381	-2.33029	0.0197908	0.159296	0.332512	0.739503	1	9.64345	9.68118	-0.0377335	-0.0873661	0.0118992	-0.0992653	NA	NA
632	ENSMUSG00000003929	ENSMUSG00000003929.11	Zfp81	17	33329342	684.5	806	766	802.5	9.60273	9.58714	9.53695	9.57235	763.882	0.0823128	0.10003	0.757021	0.684881	0.996454	no	0.772599	0.43976	0.999558	0.353292	0.723869	1	-0.737433	0.460859	1	9.56984	9.57975	-0.00990305	0.0155862	-0.0353923	0.0509786	NA	NA
633	ENSMUSG00000003934	ENSMUSG00000003934.5	Efnb3	11	69554092	3756.5	4781	4267.5	4213	12.126	11.9886	11.9999	12.0262	4210.99	0.237809	0.100708	8.00421	0.0182771	0.105638	no	2.26102	0.023758	0.446725	2.65413	0.00795125	0.0825498	-0.545397	0.585481	1	12.0629	12.0074	0.055546	0.137421	-0.026329	0.16375	NA	NA
634	ENSMUSG00000003948	ENSMUSG00000003948.17	Mmd	11	90249456	8244.5	8940	9787	10561.5	13.1494	13.2802	13.1067	13.2116	9359.07	-0.0386082	0.0969677	11.3648	0.0034054	0.0286579	sigLRT	-0.386546	0.699092	0.999558	-2.57422	0.0100467	0.0980435	-2.02521	0.0428459	0.297816	13.1281	13.2459	-0.117794	-0.130727	-0.104861	-0.0258656	1. Strain Effect	1b. Strain Effect Up-regulated in Low Activity
635	ENSMUSG00000003949	ENSMUSG00000003949.16	Hlf	11	90336536	3762.5	3236.5	3658	3263	11.6517	11.6316	11.7998	11.7194	3365.91	-0.0950486	0.22882	0.729356	0.69442	0.996454	no	-0.415386	0.677859	0.999558	0.233843	0.815107	1	0.821557	0.411329	0.965233	11.7257	11.6755	0.0502421	0.0201152	0.0803689	-0.0602537	NA	NA
636	ENSMUSG00000003955	ENSMUSG00000003955.8	Fam162a	16	36043761	551	558	544.5	596	9.11277	9.13587	9.13681	9.0724	554.919	-0.151088	0.0908946	3.34807	0.187489	0.530874	no	-1.54898	0.121387	0.803781	-0.57949	0.562258	1	1.60512	0.108467	0.523631	9.12479	9.10413	0.0206572	-0.0230951	0.0644094	-0.0875045	NA	NA
637	ENSMUSG00000003970	ENSMUSG00000003970.9	Rpl8	15	76904078	6071.5	6232	5906	6797.5	12.6221	12.6464	12.6443	12.549	6284.21	-0.165258	0.069477	7.7433	0.020824	0.116583	no	-2.29902	0.0215037	0.432722	-0.634509	0.525749	1	2.61444	0.00893749	0.103083	12.6332	12.5977	0.0355712	-0.0242237	0.0953661	-0.11959	NA	NA
638	ENSMUSG00000003974	ENSMUSG00000003974.6	Grm3	5	9485541	912	1109.5	890	980	10.0601	9.89869	9.93489	9.80988	977.293	0.0563565	0.0791116	32.43	9.07659e-08	2.69222e-06	sigLRT	0.665916	0.505465	0.999558	4.25369	2.10279e-05	0.000644963	3.22656	0.00125287	0.0229597	9.99748	9.85429	0.143189	0.161368	0.125011	0.0363572	1. Strain Effect	1a. Strain Effect Up-regulated in High Activity
639	ENSMUSG00000003992	ENSMUSG00000003992.15	Ssbp2	13	91460283	1239	1304.5	1191	1256	10.3271	10.2645	10.3387	10.2015	1249.68	-0.106295	0.0976113	11.1726	0.00374888	0.0308973	sigLRT	-1.02468	0.305516	0.999558	1.38607	0.165724	0.613666	2.82398	0.0047431	0.0646988	10.3329	10.233	0.0998971	0.0625708	0.137223	-0.0746527	1. Strain Effect	1a. Strain Effect Up-regulated in High Activity
640	ENSMUSG00000004018	ENSMUSG00000004018.9	Fancl	11	26386135	127	122.5	120.5	142.5	6.95117	7.00602	7.00382	6.93768	126.301	-0.353148	0.210391	2.84952	0.240566	0.61842	no	-1.57027	0.116353	0.790595	-0.99051	0.321925	0.845826	1.22928	0.218966	0.751441	6.9775	6.97185	0.0056455	-0.0548463	0.0661374	-0.120984	NA	NA
641	ENSMUSG00000004031	ENSMUSG00000004031.13	Brinp2	1	158245269	1985.5	2119.5	1996	1946	11.0176	10.8752	11.0346	10.9195	2001	0.0413508	0.0875094	18.747	8.49458e-05	0.00127699	sigLRT	0.449154	0.653321	0.999558	3.19911	0.00137852	0.0214601	2.56295	0.0103786	0.1143	11.0261	10.8974	0.128712	0.142383	0.115041	0.0273418	1. Strain Effect	1a. Strain Effect Up-regulated in High Activity
642	ENSMUSG00000004032	ENSMUSG00000004032.10	Gstm5	3	107895821	3134	3220	2974	3582.5	11.6494	11.7016	11.661	11.5437	3198.41	-0.243855	0.0895259	8.50444	0.0142326	0.087644	no	-2.59783	0.0093816	0.304568	-1.1268	0.259826	0.768323	2.54422	0.0109521	0.118373	11.6552	11.6227	0.0325063	-0.0522589	0.117272	-0.16953	NA	NA
643	ENSMUSG00000004035	ENSMUSG00000004035.12	Gstm7	3	107926334	702.5	772.5	716.5	858.5	9.59478	9.64165	9.60976	9.54285	777.252	-0.172222	0.128166	1.88362	0.389922	0.808398	no	-1.25864	0.208159	0.946916	-0.700549	0.483585	0.991809	1.07829	0.280904	0.835224	9.60227	9.59225	0.0100156	-0.046878	0.0669092	-0.113787	NA	NA
644	ENSMUSG00000004038	ENSMUSG00000004038.9	Gstm3	3	107963696	0	0	0	0	-2.08667	-2.08733	-2.08721	-2.0867	0.124626	1.3811	6.12048	0.173115	0.917083	0.996454	no	0.225653	0.821472	0.999558	0.179962	0.857182	1	-0.139159	0.889324	1	-2.08694	-2.08701	7.46129e-05	0.000658223	-0.000508997	0.00116722	NA	NA
645	ENSMUSG00000004040	ENSMUSG00000004040.16	Stat3	11	100885098	1070.5	1198.5	1293.5	1179	10.2282	10.1749	10.2107	10.2991	1202.18	0.211958	0.09212	5.60003	0.0608091	0.253596	no	2.16545	0.0303532	0.49159	1.16478	0.24411	0.745793	-1.89815	0.057676	0.360887	10.2195	10.237	-0.0175159	0.0532873	-0.0883192	0.141607	NA	NA
646	ENSMUSG00000004043	ENSMUSG00000004043.14	Stat5a	11	100859351	47.5	56	43	51.5	5.65345	5.60146	5.62963	5.5844	49.2679	0.0182361	0.289672	3.0158	0.221374	0.587733	no	0.0599503	0.952195	0.999558	1.21354	0.224925	0.717323	1.10181	0.270543	0.821045	5.64154	5.59293	0.0486067	0.0519882	0.0452252	0.00676305	NA	NA
647	ENSMUSG00000004044	ENSMUSG00000004044.9	Cavin1	11	100956733	654.5	683	638.5	626	9.3633	9.27555	9.41673	9.27725	648.455	-0.0771207	0.14271	6.79633	0.0334345	0.165617	no	-0.505447	0.613245	0.999558	1.32821	0.18411	0.64872	2.04236	0.0411156	0.290831	9.39002	9.2764	0.113613	0.0877422	0.139483	-0.0517413	NA	NA
648	ENSMUSG00000004054	ENSMUSG00000004054.9	Map3k11	19	5688742	655	720	794.5	723	9.49323	9.46543	9.49189	9.5393	724.104	0.125306	0.101046	1.62858	0.442954	0.861381	no	1.1568	0.247352	0.998136	0.618438	0.536287	1	-1.01751	0.308911	0.869025	9.49256	9.50236	-0.00980059	0.0278025	-0.0474037	0.0752062	NA	NA
649	ENSMUSG00000004056	ENSMUSG00000004056.15	Akt2	7	27591552	2217.5	2522	2363.5	2690.5	11.2794	11.2973	11.2302	11.18	2435.65	-0.0971674	0.09039	1.44754	0.484922	0.897259	no	-1.01986	0.307794	0.999558	-0.355378	0.722306	1	1.08484	0.277993	0.830652	11.2548	11.2387	0.0161359	-0.017903	0.0501749	-0.0680779	NA	NA
650	ENSMUSG00000004069	ENSMUSG00000004069.17	Dnaja3	16	4639989	1381.5	1467	1679	1687	10.5343	10.6388	10.5646	10.6521	1552.2	-0.0250085	0.0739426	14.8508	0.000595928	0.00693513	sigLRT	-0.318407	0.750176	0.999558	-2.78651	0.00532797	0.0605352	-2.33134	0.0197357	0.178734	10.5494	10.6455	-0.0960146	-0.104525	-0.087504	-0.0170212	1. Strain Effect	1b. Strain Effect Up-regulated in Low Activity
651	ENSMUSG00000004070	ENSMUSG00000004070.15	Hmox2	16	4726361	1600.5	1675.5	1755.5	1765	10.712	10.7359	10.7487	10.7393	1704.62	-0.0476644	0.0733616	0.505947	0.776489	0.996454	no	-0.61494	0.538594	0.999558	-0.626996	0.530662	1	0.243002	0.808004	1	10.7304	10.7376	-0.00724244	-0.0238665	0.00938159	-0.0332481	NA	NA
652	ENSMUSG00000004071	ENSMUSG00000004071.13	Cdip1	16	4750348	5457	5897	5908.5	6018.5	12.5206	12.5015	12.5287	12.5182	5864.8	0.0122191	0.0542548	0.625254	0.731523	0.996454	no	0.218424	0.827098	0.999558	0.673299	0.500757	1	0.363605	0.716153	1	12.5246	12.5098	0.0148073	0.0190907	0.0105239	0.00856684	NA	NA
653	ENSMUSG00000004085	ENSMUSG00000004085.14	Map3k20	2	72285637	280.5	333.5	292	286	8.3081	8.14403	8.25007	8.17958	299.429	0.181447	0.124619	16.4869	0.000262972	0.003421	sigLRT	1.36004	0.173817	0.893714	3.46072	0.000538738	0.0102794	1.51568	0.1296	0.578091	8.27908	8.16181	0.117274	0.164063	0.0704845	0.0935787	1. Strain Effect	1a. Strain Effect Up-regulated in High Activity
654	ENSMUSG00000004096	ENSMUSG00000004096.9	Cwc15	9	14500617	1136.5	1210.5	1203	1309.5	10.2095	10.2812	10.2518	10.2161	1211.51	-0.160222	0.0995482	2.90558	0.233917	0.607715	no	-1.51452	0.129895	0.821049	-1.44161	0.149411	0.581702	0.701607	0.482924	1	10.2306	10.2486	-0.0180093	-0.0716787	0.03566	-0.107339	NA	NA
655	ENSMUSG00000004098	ENSMUSG00000004098.7	Col5a3	9	20770050	75	58	104	104	6.26212	6.46265	6.36114	6.46911	84.7816	-0.395875	0.265976	19.5358	5.72595e-05	0.00090631	sigLRT	-1.39451	0.163164	0.873848	-3.72058	0.000198764	0.00446417	-1.8093	0.0704038	0.408071	6.31163	6.46588	-0.154246	-0.200525	-0.107966	-0.0925593	1. Strain Effect	1b. Strain Effect Up-regulated in Low Activity
656	ENSMUSG00000004099	ENSMUSG00000004099.16	Dnmt1	9	20907209	827	949	863	805	9.87043	9.66931	9.79483	9.74645	877.345	0.238738	0.110833	17.5648	0.000153409	0.00213722	sigLRT	2.01803	0.0435879	0.559589	3.80937	0.000139319	0.00329826	0.948494	0.342878	0.902147	9.83263	9.70788	0.124754	0.201122	0.0483867	0.152735	2. Strain Effect in Females Only	2a. Strain Effect in Females Only, Up-regulated in the High Activity Females
657	ENSMUSG00000004100	ENSMUSG00000004100.12	Ppan	9	20888175	346.5	381	406.5	446	8.59915	8.67908	8.57736	8.60122	392.775	-0.0988456	0.113709	3.64355	0.161738	0.486143	no	-0.809953	0.417967	0.999558	-1.68745	0.0915174	0.43697	-0.522381	0.601405	1	8.58825	8.64015	-0.0518934	-0.0799323	-0.0238544	-0.0560779	NA	NA
658	ENSMUSG00000004105	ENSMUSG00000004105.8	Angptl2	2	33216069	140.5	105	111	101	6.94835	6.8569	7.09432	7.00543	129.816	0.0636708	0.508193	0.95877	0.619164	0.996454	no	0.14442	0.885169	0.999558	0.885539	0.375866	0.902234	0.689744	0.490355	1	7.02134	6.93116	0.0901755	0.0914589	0.0888921	0.00256683	NA	NA
659	ENSMUSG00000004110	ENSMUSG00000004110.17	Cacna1e	1	154390731	6724	7644	7283.5	6727	12.876	12.6773	12.7267	12.7944	7070.22	0.362659	0.253456	2.58759	0.274228	0.667792	no	1.43086	0.152471	0.855865	1.53317	0.125233	0.527509	-0.490408	0.623845	1	12.8013	12.7359	0.065469	0.198665	-0.0677271	0.266392	NA	NA
660	ENSMUSG00000004113	ENSMUSG00000004113.18	Cacna1b	2	24603887	2143.5	2218	2117.5	1931.5	11.118	10.9214	11.0845	11.0029	2108.86	0.161903	0.145097	9.29559	0.00958273	0.064257	no	1.0588	0.289691	0.999558	2.65331	0.00797074	0.0826825	1.15575	0.247782	0.793369	11.1013	10.9621	0.139154	0.196643	0.0816644	0.114978	NA	NA
661	ENSMUSG00000004127	ENSMUSG00000004127.12	Trmt10a	3	138143448	124.5	124	154.5	137	7.03829	7.05976	7.03637	7.097	133.683	0.122417	0.199163	1.73616	0.419757	0.838963	no	0.573889	0.566043	0.999558	-0.365456	0.714771	1	-1.17618	0.239525	0.78265	7.03733	7.07838	-0.0410454	-0.021465	-0.0606258	0.0391608	NA	NA
662	ENSMUSG00000004151	ENSMUSG00000004151.17	Etv1	12	38779380	2873.5	2831.5	2915.5	2902.5	11.4842	11.4491	11.4897	11.4686	2853.27	0.031077	0.130452	0.585481	0.746216	0.996454	no	0.226756	0.820613	0.999558	0.649736	0.515863	1	0.32877	0.742329	1	11.487	11.4589	0.0281135	0.0351059	0.0211211	0.0139848	NA	NA
663	ENSMUSG00000004187	ENSMUSG00000004187.11	Kifc2	15	76659858	11778	11553	11248.5	12335.5	13.4758	13.5074	13.5866	13.448	11643.9	-0.23051	0.0713499	14.8805	0.000587145	0.00684789	sigLRT	-3.16438	0.00155414	0.134374	-0.775516	0.438035	0.959034	3.69921	0.00021627	0.00552075	13.5312	13.4777	0.0534863	-0.0316659	0.138639	-0.170305	3. Strain Effect in Males Only	3a. Strain Effect in Males Only, Up-regulated in the High Activity Males
664	ENSMUSG00000004207	ENSMUSG00000004207.14	Psap	10	60277627	36509.5	38820.5	35200.5	36824	15.2097	15.1199	15.2303	15.0821	36687.5	-0.0796477	0.0407953	67.3486	2.37378e-15	1.68512e-13	sigLRT	-2.03454	0.0418976	0.550719	4.44059	8.97133e-06	0.000306985	7.31268	2.61872e-13	3.71974e-11	15.22	15.101	0.119012	0.0897846	0.14824	-0.0584556	4. Strain Effect But Magnitude of Change Differs Based on Sex	4b. Strain Effect But Magnitude of Change Differs Based on Sex, Higher Magnitude Change in Males
665	ENSMUSG00000004221	ENSMUSG00000004221.16	Ikbkg	X	74393290	940	1061.5	1023	1017	10.0243	9.94661	9.9775	9.95724	1008.57	0.0878207	0.0761387	5.40101	0.0671715	0.271482	no	1.08007	0.280112	0.999558	2.10157	0.0355909	0.238173	0.56229	0.573918	1	10.0009	9.95193	0.0489945	0.0777265	0.0202624	0.057464	NA	NA
666	ENSMUSG00000004231	ENSMUSG00000004231.15	Pax2	19	44756045	20	21.5	19.5	20.5	4.29414	4.28866	4.27879	4.29336	19.6107	0.211011	0.491947	0.217132	0.897119	0.996454	no	0.404311	0.685984	0.999558	0.160418	0.872552	1	-0.40936	0.682275	1	4.28646	4.29101	-0.00454329	0.00547908	-0.0145657	0.0200447	NA	NA
667	ENSMUSG00000004233	ENSMUSG00000004233.14	Wars2	3	99141068	227	249	212	215	7.85079	7.7394	7.7863	7.74742	220.744	0.1484	0.15463	5.8665	0.0532239	0.23076	no	0.89468	0.370958	0.999558	2.09133	0.0364989	0.242365	0.807936	0.419127	0.971021	7.81854	7.74341	0.075135	0.111389	0.0388812	0.0725076	NA	NA
668	ENSMUSG00000004263	ENSMUSG00000004263.15	Atn1	6	124742544	3621	4087	4313	4111.5	12.0102	11.9537	11.982	12.0341	4086.3	0.153451	0.0678378	5.12867	0.0769704	0.298111	no	2.16771	0.0301809	0.49117	1.60734	0.107979	0.483066	-1.45832	0.144752	0.613774	11.9961	11.9939	0.00218171	0.0564781	-0.0521147	0.108593	NA	NA
669	ENSMUSG00000004264	ENSMUSG00000004264.17	Phb2	6	124712336	1427.5	1542	1635	1784.5	10.6035	10.7151	10.6066	10.6533	1603.47	-0.0952464	0.073238	12.0418	0.00242746	0.0218314	sigLRT	-1.22674	0.21992	0.965683	-3.01781	0.00254611	0.0348495	-1.2675	0.204976	0.726898	10.605	10.6842	-0.0791713	-0.111596	-0.0467463	-0.06485	1. Strain Effect	1b. Strain Effect Up-regulated in Low Activity
670	ENSMUSG00000004266	ENSMUSG00000004266.15	Ptpn6	6	124720707	78.5	73	84	84.5	6.26776	6.34965	6.3761	6.34638	81.1243	-0.416609	0.245888	3.47373	0.176071	0.511691	no	-1.58789	0.112311	0.780126	-1.64513	0.099942	0.460451	0.590363	0.554947	1	6.32193	6.34801	-0.026084	-0.0818916	0.0297237	-0.111615	NA	NA
671	ENSMUSG00000004267	ENSMUSG00000004267.16	Eno2	6	124760053	18061	20250.5	21362	22480.5	14.3038	14.37	14.2927	14.3299	20525.1	-0.0406781	0.0507258	8.40406	0.0149652	0.0908173	no	-0.804928	0.420862	0.999558	-2.54751	0.0108494	0.103879	-1.40667	0.159525	0.646615	14.2983	14.3499	-0.0516848	-0.0662116	-0.037158	-0.0290536	NA	NA
672	ENSMUSG00000004268	ENSMUSG00000004268.11	Emg1	6	124704085	650	709.5	715	819.5	9.49598	9.56678	9.45776	9.48001	725.142	-0.0761923	0.0816743	4.35246	0.113469	0.387636	no	-0.87236	0.383012	0.999558	-1.85609	0.063441	0.349157	-0.597507	0.550169	1	9.47687	9.52339	-0.0465209	-0.0707988	-0.022243	-0.0485558	NA	NA
673	ENSMUSG00000004270	ENSMUSG00000004270.13	Lpcat3	6	124663027	372	419.5	392.5	431	8.71878	8.68951	8.64769	8.63533	409.181	0.0306514	0.125724	0.520078	0.771022	0.996454	no	0.230197	0.817939	0.999558	0.609589	0.542134	1	0.2768	0.781934	1	8.68323	8.66242	0.0208169	0.0292704	0.0123635	0.0169068	NA	NA
674	ENSMUSG00000004285	ENSMUSG00000004285.12	Atp6v1f	6	29467718	1777	1896	1934	2310	10.9086	11.0503	10.9226	10.9126	1979.88	-0.217626	0.0560907	27.4039	1.12028e-06	2.66898e-05	sigLRT	-3.68172	0.000231661	0.0495148	-4.9501	7.41759e-07	3.39636e-05	0.290531	0.77141	1	10.9156	10.9814	-0.0658829	-0.141697	0.00993077	-0.151627	2. Strain Effect in Females Only	2b. Strain Effect in Females Only, Up-regulated in the Low Activity Females
675	ENSMUSG00000004317	ENSMUSG00000004317.14	Clcn5	X	7153810	256	313.5	265.5	218.5	8.17357	7.89277	8.0816	8.04337	267.11	0.501767	0.151338	29.339	4.25705e-07	1.09937e-05	sigLRT	3.06691	0.00216281	0.159563	4.9739	6.56204e-07	3.05273e-05	0.646913	0.517688	1	8.12759	7.96807	0.15952	0.280806	0.0382338	0.242572	2. Strain Effect in Females Only	2a. Strain Effect in Females Only, Up-regulated in the High Activity Females
676	ENSMUSG00000004319	ENSMUSG00000004319.15	Clcn3	8	60910389	4338.5	4665.5	4945.5	4796	12.1867	12.1518	12.1742	12.2177	4651.8	0.109468	0.0562849	3.82716	0.147551	0.459229	no	1.87234	0.061159	0.639345	1.17908	0.238368	0.737974	-1.46869	0.141918	0.606597	12.1805	12.1847	-0.00426484	0.0349301	-0.0434597	0.0783898	NA	NA
677	ENSMUSG00000004328	ENSMUSG00000004328.15	Hif3a	7	17031507	49	62.5	34	32	5.65237	5.47397	5.59735	5.53749	48.8159	0.704433	0.529227	7.69498	0.0213332	0.118809	no	1.25876	0.208116	0.946916	2.52719	0.0114981	0.108273	0.754902	0.450308	0.996665	5.62486	5.50573	0.11913	0.178396	0.0598651	0.118531	NA	NA
678	ENSMUSG00000004341	ENSMUSG00000004341.8	Gpx6	13	21312125	0.5	0.5	0.5	0	-0.284173	-0.286248	-0.281434	-0.282155	0.835425	0.491246	2.70215	0.109041	0.946939	0.996454	no	0.165937	0.868206	0.999558	0.291446	0.77071	1	0.0720629	0.942552	1	-0.282804	-0.284201	0.00139782	0.00207498	0.000720667	0.00135431	NA	NA
679	ENSMUSG00000004344	ENSMUSG00000004344.12	Gpx5	13	21286429	0	0	0	0	-2.08603	-2.08733	-2.08721	-2.08731	0.128194	1.42317	6.11761	0.281572	0.868675	0.996454	no	0.232635	0.816045	0.999558	0.356688	0.721325	1	0	1	1	-2.08662	-2.08732	0.000701913	0.00130061	0.000103214	0.0011974	NA	NA
680	ENSMUSG00000004347	ENSMUSG00000004347.17	Pde1c	6	56069804	175	221	186	143	7.59836	7.32436	7.5364	7.4942	181.584	0.580436	0.178328	29.2395	4.47436e-07	1.14957e-05	sigLRT	3.0344	0.00241018	0.167403	4.98808	6.09809e-07	2.84934e-05	0.735304	0.462155	1	7.56738	7.40928	0.158099	0.274004	0.0421946	0.23181	2. Strain Effect in Females Only	2a. Strain Effect in Females Only, Up-regulated in the High Activity Females
681	ENSMUSG00000004356	ENSMUSG00000004356.8	Utp20	10	88746607	460.5	573	534	503.5	9.08883	8.94258	8.97868	9.0046	516.173	0.287983	0.157451	5.21775	0.0736172	0.288871	no	1.70959	0.0873425	0.721717	2.10891	0.0349526	0.234978	-0.312627	0.754564	1	9.03376	8.97359	0.0601607	0.146242	-0.0259203	0.172162	NA	NA
682	ENSMUSG00000004359	ENSMUSG00000004359.16	Spic	10	88674772	1	1	2	4	1.16595	1.18715	1.16627	1.17502	2.25283	-0.791772	1.35407	4.4874	0.106066	0.370667	no	-0.555134	0.578803	0.999558	-1.74592	0.0808244	0.4059	-0.89986	0.368195	0.927712	1.16611	1.18109	-0.0149778	-0.021199	-0.00875667	-0.0124423	NA	NA
683	ENSMUSG00000004360	ENSMUSG00000004360.9	9330159F19Rik	10	29211606	1560	1702	1770.5	1685.5	10.6935	10.6579	10.7248	10.7297	1667.1	0.0636223	0.0741154	1.17164	0.55665	0.952391	no	0.808685	0.418696	0.999558	1.01104	0.311995	0.834634	-0.132059	0.894938	1	10.7091	10.6938	0.0153789	0.0356286	-0.0048709	0.0404995	NA	NA
684	ENSMUSG00000004364	ENSMUSG00000004364.14	Cul3	1	80264923	3379	3452.5	3710	3634.5	11.7759	11.7637	11.803	11.8234	3547.28	0.0471108	0.0573559	0.723148	0.696579	0.996454	no	0.785989	0.431874	0.999558	0.407348	0.683752	1	-0.704241	0.481283	1	11.7895	11.7936	-0.00409513	0.0122047	-0.020395	0.0325997	NA	NA
685	ENSMUSG00000004366	ENSMUSG00000004366.4	Sst	16	23889573	3336.5	3981.5	3978	4619	11.9714	12.0966	11.8312	11.9221	3994.67	-0.0394863	0.100215	9.32452	0.00944508	0.0635911	no	-0.376911	0.70624	0.999558	-2.31982	0.0203504	0.162559	-1.77725	0.075527	0.426173	11.9013	12.0094	-0.108063	-0.125235	-0.0908918	-0.0343432	NA	NA
686	ENSMUSG00000004371	ENSMUSG00000004371.15	Il11	7	4772373	9	8	10	7	3.03815	3.03761	3.05227	3.04728	8.28426	-0.0922486	0.708653	0.0477816	0.976392	0.999867	no	-0.119668	0.904747	0.999558	0.0270812	0.978395	1	0.200402	0.841167	1	3.04521	3.04245	0.00276819	0.000541506	0.00499488	-0.00445337	NA	NA
687	ENSMUSG00000004383	ENSMUSG00000004383.18	Large1	8	72814599	3610	3826	3989	3992	11.905	11.9025	11.8835	11.9199	3836.26	0.0501891	0.0985744	0.473621	0.789141	0.996454	no	0.487428	0.625955	0.999558	0.0309122	0.97534	1	-0.658091	0.510479	1	11.8942	11.9112	-0.0169743	0.00244279	-0.0363913	0.0388341	NA	NA
688	ENSMUSG00000004393	ENSMUSG00000004393.10	Ddx56	11	6258919	661	682.5	627.5	682	9.41356	9.34167	9.43683	9.32456	668.139	-0.0611792	0.115247	7.53695	0.0230872	0.125965	no	-0.493554	0.621621	0.999558	1.43454	0.151417	0.584575	2.12582	0.0335183	0.255362	9.42519	9.33312	0.0920753	0.0718843	0.112266	-0.040382	NA	NA
689	ENSMUSG00000004394	ENSMUSG00000004394.12	Tmed4	11	6270369	1448	1465	1638.5	1625	10.5483	10.6166	10.5848	10.6038	1541.15	-0.0696789	0.0729462	4.14688	0.125752	0.41466	no	-0.900817	0.367686	0.999558	-1.83524	0.0664708	0.359947	-0.557843	0.576952	1	10.5665	10.6102	-0.043626	-0.068266	-0.018986	-0.0492801	NA	NA
690	ENSMUSG00000004415	ENSMUSG00000004415.15	Col26a1	5	136741759	77	69	65	69.5	6.12543	6.1368	6.20059	6.10995	71.1997	-0.40241	0.272111	3.49319	0.174367	0.508364	no	-1.39213	0.163884	0.875317	-0.223851	0.822873	1	1.74798	0.0804669	0.444013	6.16301	6.12338	0.0396319	-0.0113705	0.0906343	-0.102005	NA	NA
691	ENSMUSG00000004446	ENSMUSG00000004446.12	Bid	6	120891930	127.5	162	260.5	246.5	7.4829	7.72502	7.44012	7.78221	198.391	0.221592	0.163844	70.1673	5.79901e-16	4.32825e-14	sigLRT	1.26877	0.204524	0.939805	-4.5745	4.7735e-06	0.000173562	-6.3122	2.75101e-10	2.67241e-08	7.46151	7.75362	-0.292107	-0.242118	-0.342095	0.0999764	1. Strain Effect	1b. Strain Effect Up-regulated in Low Activity
692	ENSMUSG00000004451	ENSMUSG00000004451.14	Ralb	1	119470305	437.5	427	417	426.5	8.74088	8.70558	8.80957	8.6873	427.541	-0.152153	0.109256	8.46812	0.0144934	0.0888319	no	-1.30305	0.192557	0.923443	0.766912	0.443134	0.962436	2.60791	0.0091096	0.104241	8.77523	8.69644	0.078788	0.0353081	0.122268	-0.0869598	NA	NA
693	ENSMUSG00000004455	ENSMUSG00000004455.16	Ppp1cc	5	122158278	4089.5	4301.5	5039	5079.5	12.1097	12.1951	12.1215	12.2526	4616.05	0.0635195	0.0576444	28.8485	5.44031e-07	1.3782e-05	sigLRT	1.06063	0.288856	0.999558	-2.82676	0.00470221	0.0549278	-4.3247	1.52743e-05	0.000558542	12.1156	12.2238	-0.108185	-0.085303	-0.131067	0.0457635	1. Strain Effect	1b. Strain Effect Up-regulated in Low Activity
694	ENSMUSG00000004460	ENSMUSG00000004460.17	Dnajb11	16	22857845	1090.5	1151	1294	1284.5	10.1925	10.2276	10.1963	10.2651	1194.49	0.048073	0.0806301	4.24834	0.119532	0.401267	no	0.559028	0.576143	0.999558	-0.916541	0.359383	0.886746	-1.70411	0.0883612	0.468096	10.1944	10.2463	-0.0519121	-0.0350761	-0.0687481	0.033672	NA	NA
695	ENSMUSG00000004462	ENSMUSG00000004462.7	Tbccd1	16	22813214	310.5	340	331	365	8.40324	8.42701	8.37825	8.34888	335.643	-0.0989853	0.103467	0.917223	0.632161	0.996454	no	-0.905986	0.364943	0.999558	-0.595654	0.551407	1	0.684519	0.493648	1	8.39075	8.38794	0.00280299	-0.0237634	0.0293694	-0.0531329	NA	NA
696	ENSMUSG00000004473	ENSMUSG00000004473.10	Clec11a	7	44302687	86	72	86	105	6.3586	6.49029	6.43701	6.40716	86.3219	-0.57343	0.231092	8.57279	0.0137544	0.0851191	no	-2.33639	0.0194708	0.417445	-2.67544	0.00746313	0.0785127	0.632254	0.527221	1	6.39781	6.44872	-0.0509173	-0.131686	0.0298517	-0.161538	NA	NA
697	ENSMUSG00000004500	ENSMUSG00000004500.9	Zfp324	7	12965838	232	271.5	308	310	8.08242	8.18127	8.04109	8.17325	279.43	0.0731858	0.150496	10.0676	0.00651385	0.0476931	sigLRT	0.447404	0.654583	0.999558	-1.75651	0.0790014	0.400267	-2.36518	0.0180215	0.167481	8.06175	8.17726	-0.115504	-0.0988543	-0.132153	0.0332987	1. Strain Effect	1b. Strain Effect Up-regulated in Low Activity
698	ENSMUSG00000004508	ENSMUSG00000004508.6	Gab2	7	97081586	459	452	471.5	439	8.81792	8.76144	8.86806	8.80625	450.809	-0.00631518	0.104657	3.95377	0.1385	0.440544	no	-0.0591378	0.952842	0.999558	1.26319	0.206521	0.687901	1.35199	0.176378	0.677854	8.84299	8.78384	0.0591441	0.056478	0.0618102	-0.00533221	NA	NA
699	ENSMUSG00000004530	ENSMUSG00000004530.12	Coro1c	5	113842436	1701.5	2036.5	2604	2549	10.9969	11.2241	10.9588	11.2618	2230.27	0.111325	0.0763381	102.277	6.17785e-23	7.02319e-21	sigLRT	1.38176	0.167045	0.881372	-5.74748	9.05854e-09	6.43357e-07	-7.67705	1.62793e-14	2.52566e-12	10.9779	11.243	-0.265119	-0.227186	-0.303051	0.0758653	1. Strain Effect	1b. Strain Effect Up-regulated in Low Activity
700	ENSMUSG00000004535	ENSMUSG00000004535.12	Tax1bp1	6	52713729	2973	3144	3349	3270	11.6282	11.6205	11.6656	11.6634	3202.75	0.00878637	0.0505833	0.105796	0.948477	0.996454	no	0.16402	0.869716	0.999558	0.302691	0.762125	1	0.0707429	0.943602	1	11.6469	11.6419	0.00497318	0.0077666	0.00217976	0.00558684	NA	NA
701	ENSMUSG00000004542	ENSMUSG00000004542.15	Psg19	7	18789567	0	0	0	0	-2.26739	-2.26742	-2.267	-2.26741	0.0684381	-0.782813	6.12048	0.11057	0.946216	0.996454	no	-0.127901	0.898228	0.999558	0	1	1	0.194174	0.84604	1	-2.2672	-2.26741	0.000217631	2.7884e-05	0.000407379	-0.000379495	NA	NA
702	ENSMUSG00000004552	ENSMUSG00000004552.16	Ctse	1	131638306	0	0	0.5	4	0.188464	0.209904	0.188944	0.193898	1.14445	-1.75758	2.37309	5.12019	0.0772973	0.299014	no	-0.679575	0.496774	0.999558	-1.88203	0.0598324	0.335977	-0.846565	0.397238	0.953685	0.188704	0.201901	-0.0131967	-0.0214396	-0.0049539	-0.0164857	NA	NA
703	ENSMUSG00000004558	ENSMUSG00000004558.15	Ndrg2	14	51905271	14253.5	16031	13341.5	15514	13.934	13.8569	13.9046	13.6758	14777.5	-0.209417	0.0948725	24.1687	5.6472e-06	0.000115051	sigLRT	-2.16538	0.0303589	0.49159	1.5217	0.128085	0.533891	4.58073	4.63351e-06	0.000197187	13.9193	13.7663	0.152979	0.0771534	0.228805	-0.151651	3. Strain Effect in Males Only	3a. Strain Effect in Males Only, Up-regulated in the High Activity Males
704	ENSMUSG00000004561	ENSMUSG00000004561.14	Mettl17	14	51884842	370.5	428	409.5	406.5	8.67604	8.64054	8.65111	8.64919	403.333	0.0627601	0.103517	0.785173	0.675308	0.996454	no	0.560616	0.57506	0.999558	0.824907	0.409424	0.936463	0.0277134	0.977891	1	8.66357	8.64487	0.0187091	0.0354954	0.0019228	0.0335726	NA	NA
705	ENSMUSG00000004562	ENSMUSG00000004562.16	Arhgef40	14	51984719	482.5	498	496.5	474	8.95436	8.88057	8.96321	8.92685	489.007	0.0682033	0.0997291	4.14354	0.125963	0.41509	no	0.633603	0.52634	0.999558	1.71318	0.0866789	0.422604	0.815964	0.414521	0.967779	8.95878	8.90371	0.055075	0.0737879	0.0363621	0.0374258	NA	NA
706	ENSMUSG00000004565	ENSMUSG00000004565.15	Pnpla6	8	3515384	989.5	1151	1167.5	1158	10.1431	10.111	10.11	10.141	1118.64	0.0912316	0.0784126	1.35937	0.506776	0.916444	no	1.09292	0.274429	0.999558	0.817125	0.413857	0.939675	-0.728737	0.466163	1	10.1265	10.126	0.00055149	0.0320849	-0.030982	0.0630669	NA	NA
707	ENSMUSG00000004567	ENSMUSG00000004567.16	Mcoln1	8	3500457	1092	1237	1247	1277.5	10.2551	10.2424	10.2169	10.2317	1208.05	0.0400307	0.0875728	0.209453	0.900571	0.996454	no	0.426076	0.670052	0.999558	0.286484	0.774507	1	-0.315987	0.752013	1	10.236	10.2371	-0.0010528	0.0126391	-0.0147447	0.0273837	NA	NA
708	ENSMUSG00000004568	ENSMUSG00000004568.13	Arhgef18	8	3353415	1320	1470	1410	1369.5	10.4839	10.3943	10.4854	10.4622	1407.24	0.101052	0.0788602	6.27523	0.0433862	0.200691	no	1.20532	0.228078	0.978112	2.2838	0.0223835	0.173888	0.578851	0.56269	1	10.4847	10.4282	0.0564648	0.0896646	0.0232651	0.0663996	NA	NA
709	ENSMUSG00000004591	ENSMUSG00000004591.16	Pkn2	3	142790902	736.5	781.5	707	670.5	9.55809	9.38592	9.55482	9.48488	724.488	0.166544	0.0883909	23.3449	8.52557e-06	0.000165965	sigLRT	1.76133	0.0781818	0.690876	4.17749	2.94749e-05	0.000860291	1.69708	0.0896815	0.472267	9.55645	9.4354	0.121049	0.172162	0.0699355	0.102226	1. Strain Effect	1a. Strain Effect Up-regulated in High Activity
710	ENSMUSG00000004609	ENSMUSG00000004609.11	Cd33	7	43524216	195	215	175.5	185.5	7.63264	7.51933	7.61507	7.49627	190.326	-0.0209611	0.149631	13.4484	0.00120146	0.0123371	sigLRT	-0.129985	0.896578	0.999558	2.35103	0.0187217	0.153486	2.49828	0.0124797	0.129162	7.62385	7.5078	0.11605	0.113307	0.118793	-0.00548625	1. Strain Effect	1a. Strain Effect Up-regulated in High Activity
711	ENSMUSG00000004610	ENSMUSG00000004610.4	Etfb	7	43444083	744.5	776.5	766.5	853.5	9.619	9.66487	9.64537	9.55838	789.094	-0.209448	0.0818205	7.14268	0.0281181	0.146125	no	-2.39259	0.0167301	0.396169	-1.16592	0.243647	0.745378	2.21057	0.0270655	0.221741	9.63219	9.61162	0.020562	-0.0458685	0.0869926	-0.132861	NA	NA
712	ENSMUSG00000004612	ENSMUSG00000004612.9	Nkg7	7	43437073	0	0	0	0.5	-1.36638	-1.36349	-1.3662	-1.36645	0.362551	-1.35661	3.69599	0.270336	0.873569	0.996454	no	-0.340735	0.733303	0.999558	-0.444383	0.656766	1	0.0418539	0.966615	1	-1.36629	-1.36497	-0.00131844	-0.00288482	0.000247949	-0.00313277	NA	NA
713	ENSMUSG00000004626	ENSMUSG00000004626.14	Stxbp2	8	3630955	566	565	552	619.5	9.16301	9.21287	9.20061	9.10191	577.452	-0.249339	0.110809	5.5213	0.0632505	0.260674	no	-2.09892	0.0358241	0.520068	-1.02289	0.306361	0.827835	1.9408	0.052283	0.338938	9.18181	9.15739	0.0244159	-0.0498642	0.0986961	-0.14856	NA	NA
714	ENSMUSG00000004630	ENSMUSG00000004630.18	Pcp2	8	3623371	4.5	8	5	5.5	2.7924	2.7604	2.77958	2.77812	7.01937	0.910758	1.15128	1.4298	0.489241	0.900795	no	0.733378	0.463328	0.999558	1.11537	0.264692	0.776468	0.0855248	0.931844	1	2.78599	2.76926	0.016729	0.0319932	0.0014648	0.0305284	NA	NA
715	ENSMUSG00000004631	ENSMUSG00000004631.15	Sgce	6	4674350	553	603	606.5	637	9.2233	9.25351	9.23386	9.22302	602.477	-0.0690676	0.0914976	0.718847	0.698079	0.996454	no	-0.704474	0.481138	0.999558	-0.749686	0.453444	0.969499	0.248822	0.803498	1	9.22858	9.23826	-0.00968309	-0.0302102	0.0108441	-0.0410543	NA	NA
716	ENSMUSG00000004633	ENSMUSG00000004633.17	Chn2	6	54039554	805	792	802	683.5	9.57721	9.48447	9.63776	9.57832	765.66	0.0478187	0.174831	1.86113	0.39433	0.813227	no	0.255979	0.797967	0.999558	1.06856	0.285266	0.802703	0.708299	0.478759	1	9.60748	9.53139	0.0760904	0.0927375	0.0594433	0.0332942	NA	NA
717	ENSMUSG00000004637	ENSMUSG00000004637.15	Wwox	8	114439655	377	359	367	345	8.47616	8.42782	8.55851	8.46501	359.351	-0.0876824	0.147586	3.83843	0.146722	0.457585	no	-0.557319	0.577309	0.999558	0.834296	0.404114	0.930823	1.62837	0.103446	0.509957	8.51734	8.44641	0.070923	0.0483399	0.0935061	-0.0451661	NA	NA
718	ENSMUSG00000004642	ENSMUSG00000004642.13	Slbp	5	33634952	438.5	449.5	467.5	465.5	8.82392	8.82791	8.85512	8.81834	456.405	-0.0706849	0.115535	0.593683	0.743162	0.996454	no	-0.570831	0.568114	0.999558	-0.0907265	0.92771	1	0.715441	0.474336	1	8.83952	8.82312	0.016396	-0.00398869	0.0367806	-0.0407693	NA	NA
719	ENSMUSG00000004651	ENSMUSG00000004651.6	Tyr	7	87424771	7	6.5	5	1.5	2.28339	2.24787	2.29118	2.27223	4.89271	1.44454	1.05692	8.13839	0.0170911	0.100419	no	1.28253	0.199658	0.932464	2.41814	0.0155999	0.134459	0.923762	0.35561	0.916113	2.28728	2.26005	0.0272324	0.0355142	0.0189507	0.0165635	NA	NA
720	ENSMUSG00000004654	ENSMUSG00000004654.6	Ghrhr	6	55376295	0	0	0	0	-2.26738	-2.2671	-2.26734	-2.26739	0.0598604	-0.782813	6.12048	0.0814316	0.960102	0.996454	no	-0.127901	0.898228	0.999558	-0.153373	0.878104	1	0	1	1	-2.26736	-2.26725	-0.000116278	-0.000283379	5.0823e-05	-0.000334202	NA	NA
721	ENSMUSG00000004655	ENSMUSG00000004655.5	Aqp1	6	55336432	290.5	261.5	147.5	153	7.81876	7.38857	8.04301	7.65106	235.763	0.258903	0.881369	4.17652	0.123903	0.411164	no	0.293751	0.768948	0.999558	1.6486	0.0992291	0.458732	1.23651	0.216269	0.746514	7.93089	7.51982	0.411068	0.430187	0.391948	0.0382385	NA	NA
722	ENSMUSG00000004661	ENSMUSG00000004661.15	Arid3b	9	57790353	109	137.5	141.5	144	7.03687	7.06377	6.98803	7.02299	131.038	0.0402046	0.209737	0.719813	0.697742	0.996454	no	0.179501	0.857544	0.999558	-0.426323	0.669873	1	-0.669247	0.503338	1	7.01245	7.04338	-0.0309349	-0.0269068	-0.0349631	0.00805629	NA	NA
723	ENSMUSG00000004665	ENSMUSG00000004665.10	Cnn2	10	79988584	187	206.5	269.5	236	7.73155	7.80916	7.66038	7.9369	222.683	0.431644	0.172597	26.6123	1.66421e-06	3.84962e-05	sigLRT	2.32835	0.0198935	0.420117	-1.32715	0.18446	0.649021	-4.60953	4.03572e-06	0.000174772	7.69596	7.87303	-0.177069	-0.0776141	-0.276523	0.198909	3. Strain Effect in Males Only	3b. Strain Effect in Males Only, Up-regulated in the Low Activity Males
724	ENSMUSG00000004667	ENSMUSG00000004667.18	Polr2e	10	80035949	1130	1338	1304	1486	10.3687	10.4213	10.2912	10.3197	1307.94	-0.0317678	0.0791931	2.51852	0.283864	0.680529	no	-0.377254	0.705985	0.999558	-1.29194	0.19638	0.669996	-0.743193	0.457365	1	10.3299	10.3705	-0.0405359	-0.0526032	-0.0284685	-0.0241346	NA	NA
725	ENSMUSG00000004668	ENSMUSG00000004668.14	Abca13	11	9191942	2	2.5	5	1	1.6166	1.60451	1.60868	1.63123	3.09334	2.2566	1.42521	2.60868	0.271351	0.664543	no	1.47503	0.140203	0.839381	0.883097	0.377184	0.903377	-1.21099	0.225898	0.762861	1.61264	1.61787	-0.00523383	0.0120808	-0.0225484	0.0346292	NA	NA
726	ENSMUSG00000004677	ENSMUSG00000004677.17	Myo9b	8	71272714	916.5	986	1185	1064.5	9.98354	9.99183	9.9638	10.1043	1034.02	0.203025	0.0797756	14.7914	0.000613892	0.00711308	sigLRT	2.38662	0.0170038	0.399403	-0.222285	0.824092	1	-3.59869	0.000319829	0.00771374	9.97367	10.0481	-0.0743973	-0.00828933	-0.140505	0.132216	3. Strain Effect in Males Only	3b. Strain Effect in Males Only, Up-regulated in the Low Activity Males
727	ENSMUSG00000004698	ENSMUSG00000004698.11	Hdac9	12	34047580	1150.5	1278	1212	1353.5	10.2745	10.2703	10.2437	10.2297	1225.41	-0.023749	0.122835	0.0876897	0.957102	0.996454	no	-0.183863	0.854121	0.999558	0.0207357	0.983456	1	0.280176	0.779342	1	10.2591	10.25	0.00903857	0.00413627	0.0139409	-0.0098046	NA	NA
728	ENSMUSG00000004707	ENSMUSG00000004707.14	Ly9	1	171588624	3	4.5	9	7	2.60176	2.6292	2.59201	2.63155	6.15839	0.55853	0.883848	7.34551	0.0254064	0.135539	no	0.599508	0.548834	0.999558	-1.38127	0.167197	0.616432	-2.11404	0.0345121	0.260943	2.59689	2.63038	-0.0334891	-0.0274373	-0.0395408	0.0121034	NA	NA
729	ENSMUSG00000004709	ENSMUSG00000004709.14	Cd244a	1	171559193	1	0.5	3.5	2.5	0.718809	0.729579	0.723146	0.738727	1.65674	-0.371698	1.68948	4.77019	0.0920801	0.336133	no	-0.212738	0.831531	0.999558	-1.43426	0.151499	0.584631	-1.41012	0.158505	0.64467	0.720977	0.734153	-0.0131757	-0.0107704	-0.015581	0.00481062	NA	NA
730	ENSMUSG00000004730	ENSMUSG00000004730.15	Adgre1	17	57358691	151.5	146	172.5	200.5	7.33308	7.49876	7.36938	7.39342	169.806	-0.343899	0.190415	9.41245	0.00903882	0.0615098	no	-1.69053	0.0909268	0.73093	-2.83614	0.00456624	0.0537522	-0.423807	0.671707	1	7.35123	7.44609	-0.0948659	-0.165686	-0.0240461	-0.141639	NA	NA
731	ENSMUSG00000004748	ENSMUSG00000004748.5	Mtfp1	11	4091480	1692.5	1687	1672.5	1956	10.7351	10.8316	10.7828	10.7187	1744.93	-0.23551	0.0626857	14.6962	0.000643804	0.00740251	sigLRT	-3.54809	0.000388039	0.0661665	-3.00644	0.00264328	0.0357962	2.01599	0.0438009	0.30226	10.759	10.7751	-0.0161634	-0.0964698	0.0641429	-0.160613	5. Strain Effect But Direction of Change Differs Based on Sex	5b. Strain Effect But Direction of Change Differs Based on Sex, Up-regulated in High for Males
732	ENSMUSG00000004768	ENSMUSG00000004768.14	Rab23	1	33719887	653	696	773	725	9.45301	9.47539	9.48299	9.53385	717.999	0.0441877	0.0818051	2.40002	0.301192	0.705089	no	0.505887	0.612936	0.999558	-0.60064	0.54808	1	-1.31783	0.187562	0.699064	9.468	9.50462	-0.0366263	-0.0223879	-0.0508646	0.0284767	NA	NA
733	ENSMUSG00000004771	ENSMUSG00000004771.12	Rab11a	9	64715299	2528	2670.5	2729	2966.5	11.3948	11.4387	11.4179	11.4025	2729.88	-0.0849941	0.0663326	2.01802	0.364579	0.781223	no	-1.22048	0.222283	0.96966	-1.2732	0.202947	0.680801	0.454266	0.649638	1	11.4064	11.4206	-0.014286	-0.0439738	0.0154019	-0.0593757	NA	NA
734	ENSMUSG00000004788	ENSMUSG00000004788.11	Eif2b2	12	85219481	562	586	658.5	704	9.23064	9.35891	9.24993	9.29938	624.905	-0.130022	0.0877363	13.4601	0.00119446	0.0122889	sigLRT	-1.38059	0.167406	0.882738	-3.19411	0.00140264	0.0217508	-1.21777	0.223312	0.759423	9.24029	9.32914	-0.0888568	-0.12827	-0.0494433	-0.0788268	1. Strain Effect	1b. Strain Effect Up-regulated in Low Activity
735	ENSMUSG00000004789	ENSMUSG00000004789.10	Dlst	12	85110833	2539	2759	2776	2776.5	11.3996	11.3824	11.4047	11.387	2691.4	-0.000643413	0.0583534	0.742673	0.689812	0.996454	no	-0.0120392	0.990394	0.999558	0.573488	0.566315	1	0.588477	0.556212	1	11.4021	11.3847	0.017424	0.0171867	0.0176614	-0.000474703	NA	NA
736	ENSMUSG00000004791	ENSMUSG00000004791.7	Pgf	12	85166635	69.5	89	85	98.5	6.43491	6.44062	6.36562	6.39584	85.1055	0.0957918	0.203206	0.605227	0.738885	0.996454	no	0.451897	0.651343	0.999558	-0.119222	0.905099	1	-0.737521	0.460806	1	6.40027	6.41823	-0.0179652	-0.00571357	-0.0302169	0.0245033	NA	NA
737	ENSMUSG00000004798	ENSMUSG00000004798.14	Ulk2	11	61775649	2633.5	2924	3246.5	3225	11.5289	11.5649	11.5042	11.6047	3003.83	0.0906496	0.0697363	9.40288	0.00908218	0.061743	no	1.24088	0.21465	0.958352	-0.998509	0.318033	0.841696	-2.74928	0.00597257	0.0770001	11.5165	11.5848	-0.0682909	-0.0360748	-0.100507	0.0644321	NA	NA
738	ENSMUSG00000004814	ENSMUSG00000004814.10	Ccl24	5	135569937	2	3.5	1.5	5	1.76355	1.7656	1.74947	1.74264	3.39735	-0.688731	1.28186	0.400147	0.818671	0.996454	no	-0.497405	0.618903	0.999558	-0.0827417	0.934057	1	0.584308	0.559013	1	1.75651	1.75412	0.00239008	-0.00204377	0.00682393	-0.0088677	NA	NA
739	ENSMUSG00000004815	ENSMUSG00000004815.12	Dgkq	5	108646693	764.5	847.5	971.5	897.5	9.73652	9.76481	9.73816	9.84973	876.039	0.132161	0.0793595	10.5312	0.00516639	0.0397975	sigLRT	1.55606	0.119695	0.798056	-0.740547	0.458968	0.973406	-2.94248	0.0032559	0.0484203	9.73734	9.80727	-0.0699313	-0.02829	-0.111573	0.0832825	1. Strain Effect	1b. Strain Effect Up-regulated in Low Activity
740	ENSMUSG00000004837	ENSMUSG00000004837.2	Grap	11	61653265	77	90.5	90	92	6.45862	6.44801	6.43707	6.4426	87.5282	0.0529882	0.250663	0.0760472	0.96269	0.996454	no	0.202443	0.83957	0.999558	0.257231	0.797	1	-0.030403	0.975746	1	6.44784	6.44531	0.00253525	0.0106061	-0.00553555	0.0161416	NA	NA
741	ENSMUSG00000004842	ENSMUSG00000004842.18	Pou1f1	16	65520511	0	0	2.5	0	-0.567304	-0.571217	-0.571066	-0.554477	0.677754	5.01938	2.93456	4.4853	0.106177	0.370876	no	1.53313	0.125245	0.811227	0.636286	0.52459	1	-1.56718	0.117073	0.546308	-0.569185	-0.562847	-0.00633838	0.00391224	-0.016589	0.0205012	NA	NA
742	ENSMUSG00000004843	ENSMUSG00000004843.7	Chmp2b	16	65539128	1280	1344.5	1427.5	1469	10.4005	10.4389	10.4136	10.4228	1369.5	-0.041856	0.0592229	2.03162	0.36211	0.778693	no	-0.672326	0.501376	0.999558	-1.30279	0.192647	0.663757	-0.345641	0.729612	1	10.407	10.4308	-0.0237746	-0.0384122	-0.009137	-0.0292752	NA	NA
743	ENSMUSG00000004846	ENSMUSG00000004846.10	Plod3	5	136987019	603	661.5	669.5	618	9.36207	9.26838	9.35047	9.35361	646.547	0.165599	0.101088	4.84141	0.0888591	0.327973	no	1.52749	0.126638	0.81517	2.04885	0.0404769	0.259976	-0.110754	0.911811	1	9.35627	9.311	0.0452762	0.0936944	-0.00314199	0.0968364	NA	NA
744	ENSMUSG00000004849	ENSMUSG00000004849.14	Ap1s1	5	137034993	3957.5	3982	3972	4621	11.9818	12.0962	12.0091	11.9744	4146.84	-0.209899	0.0663212	12.8581	0.00161397	0.0156569	sigLRT	-3.03431	0.00241083	0.167403	-3.28637	0.00101489	0.0168761	1.00969	0.312645	0.872447	11.9955	12.0353	-0.039795	-0.114328	0.0347385	-0.149067	2. Strain Effect in Females Only	2b. Strain Effect in Females Only, Up-regulated in the Low Activity Females
745	ENSMUSG00000004864	ENSMUSG00000004864.13	Mapk13	17	28769297	7	9.5	8	12	3.18676	3.20063	3.18005	3.17583	9.15651	-0.401592	0.77072	0.335082	0.845742	0.996454	no	-0.485463	0.627348	0.999558	-0.50274	0.615147	1	0.190971	0.848549	1	3.1834	3.18823	-0.00482307	-0.0138732	0.00422709	-0.0181003	NA	NA
746	ENSMUSG00000004865	ENSMUSG00000004865.16	Srpk1	17	28587648	1265.5	1332	1381	1429.5	10.3672	10.4052	10.3762	10.3972	1339.53	-0.0257887	0.0716063	1.68007	0.431696	0.850911	no	-0.338066	0.735313	0.999558	-1.06724	0.285862	0.803744	-0.584871	0.558634	1	10.3717	10.4012	-0.0294908	-0.0379802	-0.0210013	-0.0169789	NA	NA
747	ENSMUSG00000004872	ENSMUSG00000004872.15	Pax3	1	78101267	2	2	1.5	0.5	0.593715	0.583992	0.594895	0.587813	1.51864	0.643747	1.6829	1.99281	0.369204	0.786701	no	0.359654	0.719106	0.999558	1.1191	0.263099	0.773777	0.691132	0.489483	1	0.594305	0.585902	0.00840272	0.00972281	0.00708263	0.00264018	NA	NA
748	ENSMUSG00000004880	ENSMUSG00000004880.11	Lbr	1	181815335	281.5	331	321	289.5	8.30405	8.1932	8.25133	8.24744	304.921	0.207148	0.122914	6.206	0.0449143	0.205599	no	1.57147	0.116074	0.789945	2.31755	0.0204739	0.16322	0.0868083	0.930824	1	8.27769	8.22032	0.0573656	0.11085	0.00388091	0.106969	NA	NA
749	ENSMUSG00000004885	ENSMUSG00000004885.5	Crabp2	3	87948666	28.5	27	31	32.5	4.9905	5.04281	5.02353	5.01561	32.9575	-0.477219	0.567802	1.0421	0.593896	0.980796	no	-0.793399	0.427546	0.999558	-0.946065	0.344115	0.86929	0.176187	0.860147	1	5.00702	5.02921	-0.0221946	-0.0523078	0.00791865	-0.0602265	NA	NA
750	ENSMUSG00000004891	ENSMUSG00000004891.16	Nes	3	87971078	300.5	317.5	558	366	8.43866	8.52373	8.43563	8.9131	394.075	0.713935	0.191739	43.3233	3.91258e-10	1.66207e-08	sigLRT	3.4897	0.000483564	0.0757229	-1.11754	0.263762	0.775015	-6.0883	1.14113e-09	1.01873e-07	8.43715	8.71841	-0.281266	-0.0850635	-0.477469	0.392405	3. Strain Effect in Males Only	3b. Strain Effect in Males Only, Up-regulated in the Low Activity Males
751	ENSMUSG00000004892	ENSMUSG00000004892.13	Bcan	3	87987531	4624.5	5387.5	4508.5	4796	12.3271	12.1968	12.2897	12.1436	4852.78	-0.0205599	0.0879166	19.4939	5.84717e-05	0.00092013	sigLRT	-0.224697	0.822215	0.999558	2.83908	0.00452435	0.0534757	3.15058	0.00162948	0.0283651	12.3084	12.1702	0.138193	0.130297	0.146089	-0.0157927	1. Strain Effect	1a. Strain Effect Up-regulated in High Activity
752	ENSMUSG00000004894	ENSMUSG00000004894.10	Hapln2	3	88021750	482.5	505	599.5	570.5	9.02452	9.08402	8.98619	9.11455	538.171	0.154858	0.297761	1.51209	0.469521	0.884053	no	0.601037	0.547815	0.999558	-0.486382	0.626696	1	-1.33513	0.181835	0.689294	9.00536	9.09929	-0.0939287	-0.0594969	-0.12836	0.0688635	NA	NA
753	ENSMUSG00000004895	ENSMUSG00000004895.9	Prcc	3	87858903	959.5	1037.5	1123	1078.5	10.0071	10.0286	9.99182	10.0614	1042.33	0.0712778	0.107604	2.03458	0.361574	0.778194	no	0.619256	0.535748	0.999558	-0.400029	0.689135	1	-1.27392	0.202693	0.723078	9.99947	10.045	-0.045524	-0.0215015	-0.0695465	0.048045	NA	NA
754	ENSMUSG00000004896	ENSMUSG00000004896.16	Rrnad1	3	87922601	453.5	507.5	572.5	586.5	9.03312	9.09361	9.01961	9.11476	537.248	0.0569042	0.122373	5.22012	0.0735303	0.288668	no	0.43284	0.665131	0.999558	-1.1722	0.241118	0.74186	-1.77801	0.0754015	0.425766	9.02636	9.10418	-0.0778195	-0.060487	-0.0951519	0.0346649	NA	NA
755	ENSMUSG00000004897	ENSMUSG00000004897.16	Hdgf	3	87906321	2397	2442.5	3745.5	3959	11.3673	11.7904	11.4125	11.764	3120.08	-0.101785	0.0506221	478.445	1.27913e-104	8.17238e-102	sigLRT	-1.92283	0.0545008	0.612034	-16.0969	2.68398e-58	2.5994e-55	-13.3311	1.52664e-40	1.06068e-37	11.3899	11.7772	-0.387262	-0.423065	-0.35146	-0.0716056	1. Strain Effect	1b. Strain Effect Up-regulated in Low Activity
756	ENSMUSG00000004902	ENSMUSG00000004902.7	Slc25a18	6	120773578	1522	1464.5	1190.5	1191	10.4627	10.2229	10.5305	10.1912	1324.09	-0.152032	0.120561	53.9032	1.97276e-12	1.06452e-10	sigLRT	-1.1902	0.233969	0.983579	3.99133	6.57051e-05	0.00171844	5.66969	1.43055e-08	1.04981e-06	10.4966	10.207	0.289581	0.239797	0.339366	-0.0995683	1. Strain Effect	1a. Strain Effect Up-regulated in High Activity
757	ENSMUSG00000004929	ENSMUSG00000004929.12	Thop1	10	81070035	985.5	961	1149.5	1247	9.96977	10.1565	10.0749	10.1098	1084.12	-0.233806	0.083807	24.546	4.67639e-06	9.70048e-05	sigLRT	-2.61646	0.00888466	0.296263	-4.56709	4.9454e-06	0.000179049	-0.866683	0.386116	0.944239	10.0223	10.1331	-0.110819	-0.186715	-0.0349221	-0.151793	2. Strain Effect in Females Only	2b. Strain Effect in Females Only, Up-regulated in the Low Activity Females
758	ENSMUSG00000004931	ENSMUSG00000004931.11	Apba3	10	81266960	389.5	357.5	426.5	406.5	8.5872	8.63743	8.67745	8.68524	401.548	-0.0770101	0.10387	1.62802	0.443079	0.861381	no	-0.693841	0.487782	0.999558	-1.17473	0.240103	0.740112	-0.20068	0.840949	1	8.63233	8.66133	-0.0290072	-0.0502284	-0.00778599	-0.0424425	NA	NA
759	ENSMUSG00000004933	ENSMUSG00000004933.17	Matk	10	81252935	3495.5	3688.5	4340.5	4882.5	11.9167	12.1321	11.9092	12.0245	4100.34	-0.13905	0.0607259	64.0772	1.21848e-14	8.16024e-13	sigLRT	-2.19592	0.0280979	0.476679	-6.7665	1.31932e-11	1.42451e-09	-3.63059	0.00028278	0.00695187	11.9129	12.0783	-0.1654	-0.21542	-0.115379	-0.100041	4. Strain Effect But Magnitude of Change Differs Based on Sex	4a. Strain Effect But Magnitude of Change Differs Based on Sex, Higher Magnitude Change in Females
760	ENSMUSG00000004934	ENSMUSG00000004934.14	Pias4	10	81153266	507	583.5	593.5	629	9.17514	9.21959	9.1509	9.17999	581.539	-0.023721	0.101517	1.6366	0.441181	0.860095	no	-0.218167	0.827299	0.999558	-0.984625	0.324808	0.848901	-0.666687	0.504972	1	9.16302	9.19979	-0.0367706	-0.0444543	-0.029087	-0.0153673	NA	NA
761	ENSMUSG00000004936	ENSMUSG00000004936.8	Map2k1	9	64185770	6732.5	7293.5	8084	8538	12.8581	12.9599	12.8398	12.9213	7632.67	-0.0292936	0.0832223	9.45548	0.00884643	0.060462	no	-0.340616	0.733393	0.999558	-2.33497	0.0195449	0.158021	-1.85068	0.0642152	0.384497	12.849	12.9406	-0.0916466	-0.101806	-0.0814871	-0.020319	NA	NA
762	ENSMUSG00000004937	ENSMUSG00000004937.6	Sgta	10	81044075	2669.5	2774.5	2840	2972	11.4486	11.4771	11.4808	11.4272	2815.47	-0.116732	0.0519382	5.46967	0.0649049	0.26541	no	-2.14435	0.032005	0.502466	-1.07116	0.284099	0.801034	1.95886	0.0501296	0.329758	11.4647	11.4521	0.0125527	-0.0284902	0.0535956	-0.0820858	NA	NA
763	ENSMUSG00000004939	ENSMUSG00000004939.7	Nmrk2	10	81198170	1	1.5	3	1	0.661	0.662266	0.661012	0.669873	1.5783	0.733449	1.619	0.736417	0.691973	0.996454	no	0.429654	0.667447	0.999558	-0.155802	0.876189	1	-0.782925	0.433671	0.98439	0.661006	0.66607	-0.0050635	-0.0012659	-0.0088611	0.0075952	NA	NA
764	ENSMUSG00000004945	ENSMUSG00000004945.15	Tmem242	17	5410870	832	878	926	1005.5	9.7818	9.87665	9.78979	9.79418	899.335	-0.138282	0.0799386	6.8385	0.032737	0.162971	no	-1.61808	0.105645	0.76893	-2.43705	0.0148075	0.129728	-0.133009	0.894187	1	9.7858	9.83541	-0.0496134	-0.0948457	-0.00438108	-0.0904646	NA	NA
765	ENSMUSG00000004947	ENSMUSG00000004947.15	Dtx2	5	135994800	168.5	172	195	190	7.49152	7.55041	7.54225	7.56982	186.337	-0.0811729	0.15145	2.21165	0.330938	0.741122	no	-0.503202	0.614822	0.999558	-1.27656	0.201756	0.679037	-0.569112	0.56928	1	7.51688	7.56012	-0.043234	-0.0588921	-0.0275758	-0.0313163	NA	NA
766	ENSMUSG00000004948	ENSMUSG00000004948.12	Zp3	5	135980099	3	1.5	0.5	0	0.488575	0.477032	0.49966	0.479011	1.4303	-0.148324	2.04413	7.21201	0.0271601	0.142538	no	-0.0696198	0.944496	0.999558	1.65264	0.0984041	0.45651	1.80451	0.071151	0.410853	0.494118	0.478021	0.0160967	0.0115435	0.0206498	-0.00910628	NA	NA
767	ENSMUSG00000004951	ENSMUSG00000004951.10	Hspb1	5	135887919	151.5	191.5	274	196	7.65587	7.61876	7.6136	7.90594	212.91	0.737245	0.35346	6.87707	0.0321117	0.16071	no	2.3197	0.0203571	0.42298	0.387534	0.698361	1	-2.90016	0.00372978	0.0539872	7.63474	7.76235	-0.127614	0.0371124	-0.292341	0.329453	NA	NA
768	ENSMUSG00000004952	ENSMUSG00000004952.13	Rasa4	5	136083916	83.5	77.5	115.5	109	6.50309	6.64874	6.56472	6.64886	97.171	-0.2137	0.236095	11.2476	0.00361098	0.0300693	sigLRT	-0.851502	0.39449	0.999558	-2.72895	0.00635356	0.06928	-1.54166	0.123157	0.561873	6.5339	6.6488	-0.114899	-0.145652	-0.0841446	-0.0615078	1. Strain Effect	1b. Strain Effect Up-regulated in Low Activity
769	ENSMUSG00000004961	ENSMUSG00000004961.7	Syt5	7	4539765	2724	2856.5	2950.5	3361	11.4876	11.626	11.4995	11.4976	2957.51	-0.198385	0.0529237	27.8699	8.87434e-07	2.16405e-05	sigLRT	-3.58058	0.00034283	0.0619653	-5.03849	4.69214e-07	2.26527e-05	0.051823	0.95867	1	11.4935	11.5618	-0.068253	-0.138414	0.0019081	-0.140322	2. Strain Effect in Females Only	2b. Strain Effect in Females Only, Up-regulated in the Low Activity Females
770	ENSMUSG00000004980	ENSMUSG00000004980.16	Hnrnpa2b1	6	51460932	9923.5	10853	9945.5	9989	13.3738	13.2509	13.3747	13.2508	10193.4	-0.00205489	0.0509236	44.6463	2.01924e-10	8.89721e-09	sigLRT	-0.0397811	0.968268	0.999558	4.61643	3.90395e-06	0.000146272	4.66601	3.07106e-06	0.000135943	13.3742	13.2508	0.123382	0.122847	0.123917	-0.00107043	1. Strain Effect	1a. Strain Effect Up-regulated in High Activity
771	ENSMUSG00000004988	ENSMUSG00000004988.9	Fxyd4	6	117933559	3.5	3.5	3.5	4	1.89605	1.90217	1.89753	1.8956	3.74475	-0.409704	1.05448	0.187419	0.910547	0.996454	no	-0.360724	0.718306	0.999558	-0.377807	0.705574	1	0.135493	0.892222	1	1.89679	1.89889	-0.00209775	-0.00611936	0.00192387	-0.00804324	NA	NA
772	ENSMUSG00000004994	ENSMUSG00000004994.12	Ccdc130	8	84257795	197	202.5	225	231	7.7285	7.78637	7.71194	7.75908	215.745	-0.0369897	0.188314	1.63908	0.440634	0.859588	no	-0.182491	0.855197	0.999558	-0.967295	0.333397	0.859012	-0.701792	0.482809	1	7.72022	7.77273	-0.0525066	-0.0578688	-0.0471443	-0.0107245	NA	NA
773	ENSMUSG00000004996	ENSMUSG00000004996.9	Mri1	8	84249906	155.5	161	318.5	334	7.61591	8.04908	7.6087	8.03438	234.527	-0.00525169	0.151144	156.965	8.23313e-35	1.47757e-32	sigLRT	-0.0287353	0.977076	0.999558	-8.28226	1.20864e-16	2.19478e-14	-8.14699	3.73107e-16	6.51611e-14	7.61231	8.04173	-0.429423	-0.433165	-0.425681	-0.00748479	1. Strain Effect	1b. Strain Effect Up-regulated in Low Activity
774	ENSMUSG00000005034	ENSMUSG00000005034.15	Prkacb	3	146729574	6845.5	7048	7654	7986.5	12.809	12.8924	12.8225	12.8494	7366.01	-0.0803538	0.0986775	2.83835	0.241913	0.620219	no	-0.787415	0.431039	0.999558	-1.56503	0.117575	0.508623	-0.450744	0.652174	1	12.8158	12.8709	-0.0551566	-0.0833746	-0.0269385	-0.056436	NA	NA
775	ENSMUSG00000005043	ENSMUSG00000005043.13	Sgsh	11	119343425	210.5	225.5	204.5	209.5	7.76033	7.67738	7.76108	7.65523	210.96	-0.0554413	0.167055	6.57056	0.0374302	0.180511	no	-0.311683	0.755281	0.999558	1.46174	0.143813	0.569619	1.88894	0.0588999	0.365594	7.76071	7.66631	0.0944033	0.082956	0.105851	-0.0228947	NA	NA
776	ENSMUSG00000005045	ENSMUSG00000005045.16	Chd5	4	152338651	5460.5	6023	5541	5598	12.4728	12.3973	12.4829	12.4015	5568.74	-0.00332712	0.108125	4.38981	0.111369	0.38333	no	-0.0297926	0.976232	0.999558	1.40398	0.160325	0.601902	1.44542	0.14834	0.621521	12.4779	12.3994	0.0784465	0.0754862	0.0814069	-0.00592077	NA	NA
777	ENSMUSG00000005054	ENSMUSG00000005054.7	Cstb	10	78425669	423.5	444	482	517.5	8.85113	8.92355	8.82807	8.87735	468.66	-0.0384653	0.101311	4.75896	0.0925986	0.337293	no	-0.356883	0.72118	0.999558	-1.67458	0.0940159	0.444457	-1.1482	0.250887	0.798127	8.8396	8.90045	-0.0608503	-0.0724214	-0.0492791	-0.0231422	NA	NA
778	ENSMUSG00000005057	ENSMUSG00000005057.13	Sh2b2	5	136218147	91.5	73	91.5	94.5	6.38514	6.4501	6.48728	6.41728	87.0666	-0.478453	0.252118	3.60177	0.165153	0.492608	no	-1.78306	0.0745767	0.678644	-1.26382	0.206294	0.687585	1.2578	0.208464	0.732567	6.43621	6.43369	0.00252046	-0.0649576	0.0699985	-0.134956	NA	NA
779	ENSMUSG00000005069	ENSMUSG00000005069.12	Pex5	6	124396816	1083	1172	1255	1217.5	10.1994	10.2058	10.1968	10.2393	1185.28	0.0544949	0.0641034	2.12173	0.346157	0.759599	no	0.801271	0.422975	0.999558	-0.224788	0.822144	1	-1.35446	0.175591	0.676211	10.1981	10.2225	-0.0244727	-0.00640417	-0.0425412	0.036137	NA	NA
780	ENSMUSG00000005078	ENSMUSG00000005078.16	Jkamp	12	72085589	934	960.5	998	1027	9.92594	9.95304	9.94231	9.92174	980.085	-0.0739078	0.0747854	0.996304	0.607653	0.991007	no	-0.927208	0.353818	0.999558	-0.743959	0.456901	0.972592	0.567999	0.570036	1	9.93413	9.93739	-0.00326021	-0.0270958	0.0205754	-0.0476713	NA	NA
781	ENSMUSG00000005087	ENSMUSG00000005087.17	Cd44	2	102811141	80	89	82.5	86.5	6.39483	6.36884	6.3927	6.36098	83.5862	-0.0211619	0.241756	0.702727	0.703728	0.996454	no	-0.0866587	0.930943	0.999558	0.49896	0.617807	1	0.616031	0.537874	1	6.39376	6.36491	0.028851	0.025986	0.0317159	-0.00572987	NA	NA
782	ENSMUSG00000005089	ENSMUSG00000005089.15	Slc1a2	2	102658659	83142.5	97034	73367.5	74852	16.4927	16.1746	16.3662	16.1711	81552.3	0.156026	0.108232	44.9125	1.76754e-10	7.85315e-09	sigLRT	1.50333	0.132754	0.82558	5.89715	3.69842e-09	2.81432e-07	3.7706	0.000162857	0.00434586	16.4295	16.1729	0.256591	0.318127	0.195055	0.123072	1. Strain Effect	1a. Strain Effect Up-regulated in High Activity
783	ENSMUSG00000005102	ENSMUSG00000005102.13	Eif2ak4	2	118388618	465.5	486.5	548.5	514.5	8.95451	8.97535	8.95587	9.03477	505.951	0.0987959	0.10563	3.49514	0.174197	0.508045	no	0.867932	0.385431	0.999558	-0.450785	0.652144	1	-1.67732	0.0934805	0.483358	8.95519	9.00506	-0.0498699	-0.0208325	-0.0789074	0.0580749	NA	NA
784	ENSMUSG00000005103	ENSMUSG00000005103.12	Wdr1	5	38526813	3980.5	4359.5	4513.5	4819	12.0848	12.1504	12.0791	12.1139	4413.96	-0.0430797	0.0462919	10.1541	0.00623842	0.0460671	sigLRT	-0.895734	0.370395	0.999558	-2.71436	0.00664048	0.0717962	-1.43502	0.151281	0.628341	12.082	12.1321	-0.050157	-0.0655509	-0.0347632	-0.0307877	1. Strain Effect	1b. Strain Effect Up-regulated in Low Activity
785	ENSMUSG00000005107	ENSMUSG00000005107.13	Slc2a9	5	38349273	81.5	75	84	75	6.27091	6.28798	6.32753	6.31548	79.0231	-0.1204	0.223679	0.299993	0.860711	0.996454	no	-0.5067	0.612366	0.999558	-0.429195	0.667781	1	0.286202	0.774723	1	6.29922	6.30173	-0.00250796	-0.0170669	0.012051	-0.0291179	NA	NA
786	ENSMUSG00000005124	ENSMUSG00000005124.10	Ccn4	15	66891320	10.5	11.5	10	11.5	3.38045	3.37524	3.37065	3.36245	10.3981	-0.0833298	0.628829	0.192294	0.908331	0.996454	no	-0.120918	0.903756	0.999558	0.19767	0.843304	1	0.357071	0.721039	1	3.37555	3.36884	0.00670474	0.00521194	0.00819755	-0.00298561	NA	NA
787	ENSMUSG00000005125	ENSMUSG00000005125.13	Ndrg1	15	66929318	2440.5	2852.5	2765	2088	11.3678	11.0216	11.3479	11.2703	2475.99	0.403085	0.205167	11.814	0.00272029	0.0239988	sigLRT	2.16035	0.0307459	0.493569	3.72653	0.000194137	0.00437561	0.673736	0.500479	1	11.3579	11.146	0.211904	0.34624	0.0775677	0.268672	2. Strain Effect in Females Only	2a. Strain Effect in Females Only, Up-regulated in the High Activity Females
788	ENSMUSG00000005131	ENSMUSG00000005131.4	4930550C14Rik	9	53402325	8	4	4	6.5	2.38862	2.40365	2.41339	2.39501	5.31848	-1.26134	0.899826	1.98036	0.371511	0.7893	no	-1.31237	0.189395	0.917395	-0.908289	0.363725	0.891189	0.948918	0.342662	0.901925	2.401	2.39933	0.00167193	-0.0150271	0.0183709	-0.033398	NA	NA
789	ENSMUSG00000005142	ENSMUSG00000005142.10	Man2b1	8	85083270	739.5	836	890.5	920	9.69437	9.75146	9.66573	9.77715	846.848	0.0867372	0.105684	7.15589	0.027933	0.145503	no	0.768695	0.442074	0.999558	-1.14702	0.251374	0.756061	-2.22702	0.0259462	0.215555	9.68005	9.7643	-0.0842495	-0.0570884	-0.11141	0.054322	NA	NA
790	ENSMUSG00000005148	ENSMUSG00000005148.8	Klf5	14	99298691	185.5	199	148.5	185	7.52624	7.43608	7.49482	7.36874	178.125	-0.0848515	0.272273	4.15491	0.125249	0.413796	no	-0.293432	0.769192	0.999558	1.13852	0.254903	0.762139	1.54138	0.123224	0.561873	7.51053	7.40241	0.108119	0.0901625	0.126076	-0.035914	NA	NA
791	ENSMUSG00000005150	ENSMUSG00000005150.16	Wdr83	8	85075035	425.5	471	476	517.5	8.88407	8.92214	8.85764	8.87954	473.533	-0.0265099	0.0960417	1.29479	0.523407	0.928593	no	-0.255746	0.798147	0.999558	-0.912594	0.361456	0.888542	-0.53906	0.589846	1	8.87086	8.90084	-0.029985	-0.0380712	-0.0218987	-0.0161725	NA	NA
792	ENSMUSG00000005161	ENSMUSG00000005161.15	Prdx2	8	84969587	4811	4876	4588.5	5132.5	12.2406	12.257	12.3058	12.1516	4842.13	-0.239909	0.0600039	26.2781	1.96695e-06	4.48816e-05	sigLRT	-3.84956	0.00011833	0.0363468	-0.526825	0.598315	1	4.91024	9.09659e-07	4.54972e-05	12.2732	12.2043	0.0688624	-0.0164759	0.154201	-0.170677	3. Strain Effect in Males Only	3a. Strain Effect in Males Only, Up-regulated in the High Activity Males
793	ENSMUSG00000005198	ENSMUSG00000005198.15	Polr2a	11	69733997	1459.5	1681.5	1707	1511	10.7	10.554	10.6052	10.6383	1587.02	0.275291	0.138695	5.42565	0.0663492	0.269355	no	1.87705	0.0605109	0.635862	2.14246	0.0321567	0.221924	-0.513169	0.607833	1	10.6526	10.5961	0.0564619	0.145971	-0.0330476	0.179019	NA	NA
794	ENSMUSG00000005202	ENSMUSG00000005202.2	Shbg	11	69614804	0.5	0	0.5	0.5	-0.569609	-0.560544	-0.567378	-0.567768	0.678784	-2.40679	2.81979	1.4558	0.482923	0.895304	no	-0.797072	0.425409	0.999558	-1.09257	0.274581	0.789564	0.0701979	0.944036	1	-0.568494	-0.564156	-0.00433721	-0.00906471	0.000390284	-0.009455	NA	NA
795	ENSMUSG00000005204	ENSMUSG00000005204.12	Senp3	11	69673115	1462.5	1467	1605	1699	10.5662	10.6687	10.6359	10.6149	1576.86	-0.183408	0.0601697	13.353	0.00126018	0.0128246	sigLRT	-2.88128	0.00396065	0.206972	-3.38327	0.000716274	0.0128607	0.697427	0.485536	1	10.601	10.6418	-0.0407675	-0.102518	0.0209828	-0.123501	2. Strain Effect in Females Only	2b. Strain Effect in Females Only, Up-regulated in the Low Activity Females
796	ENSMUSG00000005220	ENSMUSG00000005220.10	Corin	5	72300025	14.5	20.5	9.5	6.5	3.74855	3.65182	3.69208	3.6672	13.1184	1.03525	0.710068	9.74699	0.00764661	0.0541981	no	1.36374	0.172651	0.891576	2.78343	0.00537872	0.0609135	0.840154	0.400822	0.956199	3.72031	3.65951	0.0608029	0.096732	0.0248738	0.0718582	NA	NA
797	ENSMUSG00000005225	ENSMUSG00000005225.15	Plekha8	6	54595111	404	484	563	492.5	8.92978	8.90307	8.88099	9.05061	493.361	0.335429	0.110244	14.3324	0.000772261	0.00857486	sigLRT	2.82986	0.00465689	0.220927	0.524522	0.599915	1	-3.4798	0.000501781	0.0111464	8.90538	8.97684	-0.0714626	0.0267032	-0.169628	0.196332	3. Strain Effect in Males Only	3b. Strain Effect in Males Only, Up-regulated in the Low Activity Males
798	ENSMUSG00000005232	ENSMUSG00000005232.11	G6pc2	2	69211073	0	0	0	0	-0.745933	-0.744133	-0.739104	-0.744104	0.595174	-1.89475	3.87856	0.291768	0.864258	0.996454	no	-0.433683	0.664519	0.999558	-0.221903	0.82439	1	0.394037	0.693553	1	-0.742519	-0.744119	0.00160011	-0.00180006	0.00500027	-0.00680033	NA	NA
799	ENSMUSG00000005233	ENSMUSG00000005233.16	Spc25	2	69193895	13	18	18.5	16	4.02615	4.03151	4.02674	4.04971	16.438	0.227439	0.487601	0.744808	0.689076	0.996454	no	0.434742	0.66375	0.999558	-0.172325	0.863182	1	-0.790613	0.42917	0.979798	4.02644	4.04061	-0.0141708	-0.00536446	-0.0229771	0.0176126	NA	NA
800	ENSMUSG00000005237	ENSMUSG00000005237.14	Dnah2	11	69420809	137.5	126	156	136	7.15093	7.12569	7.17119	7.20039	144.106	0.156285	0.226793	0.474697	0.788716	0.996454	no	0.64367	0.51979	0.999558	0.457965	0.646977	1	-0.45231	0.651046	1	7.16106	7.16304	-0.0019844	0.0252308	-0.0291996	0.0544304	NA	NA
801	ENSMUSG00000005251	ENSMUSG00000005251.15	Ripk4	16	97741933	25	14.5	38	34.5	4.76107	4.90944	4.86142	4.9231	29.6421	-0.933734	0.54554	13.5864	0.0011214	0.011665	sigLRT	-1.60118	0.109336	0.774784	-3.26362	0.00109998	0.0180377	-1.11825	0.263461	0.812685	4.81125	4.91627	-0.105021	-0.148366	-0.0616767	-0.0866892	1. Strain Effect	1b. Strain Effect Up-regulated in Low Activity
802	ENSMUSG00000005262	ENSMUSG00000005262.13	Ufd1	16	18811779	1531	1591	1519.5	1606	10.6284	10.5881	10.684	10.5654	1572	-0.115894	0.0594748	19.3927	6.15088e-05	0.000962241	sigLRT	-1.8424	0.0654172	0.651217	1.34505	0.17861	0.638427	3.94136	8.10207e-05	0.00239097	10.6562	10.5768	0.0794748	0.040355	0.118595	-0.0782397	1. Strain Effect	1a. Strain Effect Up-regulated in High Activity
803	ENSMUSG00000005267	ENSMUSG00000005267.13	Zfp287	11	62700356	257.5	335	309.5	281.5	8.28455	8.16997	8.1721	8.20608	296.453	0.29319	0.118769	7.97839	0.0185146	0.106644	no	2.30761	0.0210207	0.428807	2.52645	0.0115223	0.108437	-0.75444	0.450585	0.997002	8.22833	8.18803	0.0403007	0.114581	-0.03398	0.148561	NA	NA
804	ENSMUSG00000005268	ENSMUSG00000005268.20	Prlr	15	10177238	782.5	629	422.5	515	9.22332	8.7449	9.45829	8.99768	631.328	0.0926426	0.928771	2.44498	0.294496	0.695473	no	0.0997476	0.920545	0.999558	1.17958	0.238169	0.737699	1.03901	0.298802	0.856314	9.3408	8.87129	0.469511	0.478419	0.460604	0.0178159	NA	NA
805	ENSMUSG00000005299	ENSMUSG00000005299.6	Letm1	5	33739673	1981	2136	2288.5	2221	11.0621	11.0607	11.0806	11.1002	2159.18	0.0292247	0.0477579	0.637489	0.727061	0.996454	no	0.585988	0.557884	0.999558	0.0650185	0.948159	1	-0.763091	0.445409	0.992342	11.0714	11.0805	-0.00910424	0.00137802	-0.0195865	0.0209645	NA	NA
806	ENSMUSG00000005312	ENSMUSG00000005312.15	Ubqln1	13	58176156	4118.5	4756.5	4789	4803	12.1827	12.1597	12.1632	12.1789	4613.79	0.0537428	0.0530886	1.07193	0.585106	0.974769	no	0.973092	0.330507	0.999558	0.835126	0.403647	0.930591	-0.541468	0.588185	1	12.173	12.1693	0.00365296	0.023029	-0.0157231	0.0387521	NA	NA
807	ENSMUSG00000005320	ENSMUSG00000005320.9	Fgfr4	13	55152640	4.5	2	4	2	1.74685	1.74805	1.77189	1.7628	3.41558	-0.491398	1.07952	0.334686	0.845909	0.996454	no	-0.434961	0.663591	0.999558	-0.128989	0.897366	1	0.53119	0.595287	1	1.75937	1.75543	0.0039446	-0.00119678	0.00908597	-0.0102828	NA	NA
808	ENSMUSG00000005338	ENSMUSG00000005338.13	Cadm3	1	173333258	8978.5	9939.5	10216.5	10479.5	13.2761	13.2758	13.261	13.2809	9907.65	0.0302544	0.0617115	0.439239	0.802824	0.996454	no	0.479625	0.631494	0.999558	0.0303524	0.975786	1	-0.647575	0.51726	1	13.2685	13.2784	-0.00983554	0.000300138	-0.0199712	0.0202714	NA	NA
809	ENSMUSG00000005339	ENSMUSG00000005339.10	Fcer1a	1	173221284	0	0	1	0	-1.18818	-1.18831	-1.18468	-1.18001	0.410243	1.31652	4.02204	0.228778	0.891911	0.996454	no	0.296088	0.767163	0.999558	0	1	1	-0.407097	0.683937	1	-1.18643	-1.18416	-0.00227221	0.00013153	-0.00467595	0.00480748	NA	NA
810	ENSMUSG00000005354	ENSMUSG00000005354.16	Txn2	15	77915047	1981	2108	2111	2374.5	11.0498	11.127	11.0454	11.0441	2148.62	-0.116562	0.0856357	3.55237	0.169283	0.500208	no	-1.29209	0.196325	0.92976	-1.78604	0.0740924	0.38504	0.0454581	0.963742	1	11.0476	11.0856	-0.0379796	-0.0772581	0.00129892	-0.078557	NA	NA
811	ENSMUSG00000005355	ENSMUSG00000005355.9	Casp14	10	78711991	0	0	0	0	-2.26737	-2.2674	-2.26705	-2.26739	0.0561196	-0.782813	6.12048	0.0933037	0.95442	0.996454	no	-0.127901	0.898228	0.999558	0	1	1	0.194174	0.84604	1	-2.26721	-2.26739	0.000180218	2.30904e-05	0.000337345	-0.000314255	NA	NA
812	ENSMUSG00000005357	ENSMUSG00000005357.9	Slc1a6	10	78780496	161	183	152	153	7.40837	7.28725	7.36517	7.30656	163.161	0.151866	0.186879	6.63559	0.0362326	0.176065	no	0.757054	0.449018	0.999558	2.15177	0.0314152	0.218505	1.0682	0.28543	0.841761	7.38677	7.29691	0.0898633	0.121116	0.0586111	0.0625044	NA	NA
813	ENSMUSG00000005360	ENSMUSG00000005360.14	Slc1a3	15	8634124	14152	15895.5	14569.5	16447	13.9425	13.9137	13.8902	13.8179	15217.5	-0.0642937	0.0684321	5.09894	0.0781231	0.30137	no	-0.927106	0.353872	0.999558	0.778944	0.436013	0.956677	2.08784	0.0368121	0.271587	13.9164	13.8658	0.0505362	0.0287357	0.0723368	-0.0436011	NA	NA
814	ENSMUSG00000005362	ENSMUSG00000005362.14	Crbn	6	106780201	1238.5	1393	1446.5	1418.5	10.4471	10.3969	10.4089	10.4365	1373.79	0.113845	0.080446	2.22133	0.329341	0.739131	no	1.33485	0.181926	0.90777	1.25136	0.210805	0.695005	-0.637594	0.523738	1	10.428	10.4167	0.0112968	0.0501769	-0.0275833	0.0777602	NA	NA
815	ENSMUSG00000005364	ENSMUSG00000005364.11	Il5ra	6	106710357	0	0.5	0.5	0.5	-0.843907	-0.842126	-0.849434	-0.845867	0.556211	0.928178	3.05681	0.719124	0.697982	0.996454	no	0.279217	0.780079	0.999558	-0.17575	0.86049	1	-0.542779	0.587282	1	-0.84667	-0.843997	-0.00267347	-0.00178013	-0.00356681	0.00178668	NA	NA
816	ENSMUSG00000005370	ENSMUSG00000005370.4	Msh6	17	87975062	393	470	442	432.5	8.82367	8.73405	8.75748	8.7686	437.84	0.17981	0.115511	4.01971	0.134008	0.431064	no	1.44646	0.148049	0.848156	1.84902	0.0644554	0.353041	-0.203859	0.838464	1	8.79058	8.75133	0.039248	0.0896154	-0.0111194	0.100735	NA	NA
817	ENSMUSG00000005371	ENSMUSG00000005371.15	Fbxo11	17	87990859	2786	2979.5	3244.5	3124.5	11.566	11.5443	11.5588	11.6114	3043.83	0.106437	0.0712358	2.58553	0.274511	0.667849	no	1.42455	0.154287	0.858943	0.605753	0.544679	1	-1.4086	0.158954	0.645771	11.5624	11.5779	-0.0154782	0.0216824	-0.0526389	0.0743213	NA	NA
818	ENSMUSG00000005373	ENSMUSG00000005373.13	Mlxipl	5	135089890	40.5	62	54.5	49.5	5.73966	5.65648	5.65747	5.69238	51.7794	0.563539	0.314084	3.72734	0.155102	0.473866	no	1.68507	0.0919748	0.735085	1.64998	0.0989474	0.458047	-0.74285	0.457572	1	5.69856	5.67443	0.0241301	0.0831718	-0.0349116	0.118083	NA	NA
819	ENSMUSG00000005374	ENSMUSG00000005374.13	Tbl2	5	135149657	696	846.5	849	877	9.71217	9.71614	9.61819	9.69398	824.161	0.111445	0.0749647	4.87158	0.0875287	0.324773	no	1.39538	0.1629	0.873127	-0.119621	0.904783	1	-2.07071	0.0383858	0.278314	9.66518	9.70506	-0.0398778	-0.00396571	-0.0757899	0.0718242	NA	NA
820	ENSMUSG00000005378	ENSMUSG00000005378.17	Bud23	5	135052957	458	494.5	552.5	558.5	8.96584	9.04573	8.97705	9.04501	515.788	-0.016207	0.0934555	7.44062	0.0242264	0.130662	no	-0.16486	0.869054	0.999558	-1.91463	0.0555396	0.320811	-1.6694	0.0950372	0.486861	8.97144	9.04537	-0.0739269	-0.079896	-0.0679578	-0.0119382	NA	NA
821	ENSMUSG00000005397	ENSMUSG00000005397.8	Nid1	13	13437551	189.5	231	238	214	7.83391	7.77748	7.75057	7.83358	223.68	0.305909	0.183503	2.88272	0.236606	0.612213	no	1.55612	0.119679	0.798056	0.882508	0.377502	0.903501	-1.31658	0.18798	0.69997	7.79224	7.80553	-0.013289	0.0564375	-0.0830156	0.139453	NA	NA
822	ENSMUSG00000005410	ENSMUSG00000005410.6	Mcm5	8	75109569	100.5	97.5	114.5	121	6.69508	6.77595	6.70841	6.75036	106.795	-0.105383	0.220714	3.11458	0.210706	0.570098	no	-0.446493	0.655241	0.999558	-1.44077	0.149651	0.582137	-0.799392	0.424063	0.975676	6.70175	6.76315	-0.0614063	-0.0808697	-0.0419429	-0.0389268	NA	NA
823	ENSMUSG00000005413	ENSMUSG00000005413.8	Hmox1	8	75093621	108.5	139.5	119.5	124	6.93829	6.88147	6.84321	6.86279	118.487	0.232712	0.213844	1.50586	0.470984	0.885347	no	1.01772	0.308811	0.999558	1.08699	0.277043	0.792585	-0.361939	0.717397	1	6.89075	6.87213	0.0186187	0.056817	-0.0195797	0.0763967	NA	NA
824	ENSMUSG00000005417	ENSMUSG00000005417.17	Mprip	11	59661305	8386.5	9473.5	9661	9167.5	13.1962	13.1044	13.1282	13.1823	9119.53	0.201791	0.0688065	9.17711	0.0101676	0.0673585	no	2.85804	0.00426264	0.213433	2.5439	0.0109623	0.104678	-1.4984	0.134029	0.58824	13.1622	13.1433	0.0188669	0.0918543	-0.0541205	0.145975	NA	NA
825	ENSMUSG00000005442	ENSMUSG00000005442.13	Cic	7	25267704	3693.5	4369	4353.5	4084	12.0599	11.9592	11.9736	12.0357	4122.33	0.229958	0.0680747	12.0372	0.00243306	0.0218572	sigLRT	3.23751	0.0012058	0.120372	2.82429	0.00473856	0.0552587	-1.75544	0.0791838	0.439437	12.0168	11.9974	0.0193314	0.100671	-0.0620085	0.16268	2. Strain Effect in Females Only	2a. Strain Effect in Females Only, Up-regulated in the High Activity Females
826	ENSMUSG00000005447	ENSMUSG00000005447.12	Pafah1b3	7	25295049	174.5	154.5	142.5	189	7.32974	7.42091	7.43243	7.27451	165.745	-0.618438	0.163075	15.3375	0.000467192	0.00561915	sigLRT	-3.56188	0.000368208	0.0642755	-1.83695	0.0662171	0.358938	3.18969	0.00142425	0.0253871	7.38109	7.34771	0.0333789	-0.0911647	0.157922	-0.249087	3. Strain Effect in Males Only	3a. Strain Effect in Males Only, Up-regulated in the High Activity Males
827	ENSMUSG00000005465	ENSMUSG00000005465.9	Il27ra	8	84030294	21	21	40.5	42	4.87074	4.97399	4.87693	4.97635	30.6405	-0.0343053	0.398389	15.2443	0.0004895	0.00585878	sigLRT	-0.0834969	0.933456	0.999558	-2.63696	0.00836536	0.0856364	-2.50978	0.0120808	0.126467	4.87384	4.97517	-0.101332	-0.103245	-0.0994188	-0.00382584	1. Strain Effect	1b. Strain Effect Up-regulated in Low Activity
828	ENSMUSG00000005469	ENSMUSG00000005469.10	Prkaca	8	83972993	5426	5862	5921	6249	12.5135	12.5521	12.5388	12.5241	5927.3	-0.073957	0.0639511	1.60354	0.448534	0.865818	no	-1.11725	0.263889	0.999558	-1.14192	0.253486	0.760126	0.438671	0.6609	1	12.5261	12.5381	-0.0120227	-0.0386782	0.0146329	-0.0533111	NA	NA
829	ENSMUSG00000005470	ENSMUSG00000005470.8	Asf1b	8	83955507	14	8	13.5	14	3.62077	3.65869	3.6557	3.64839	12.559	-0.78934	0.535423	3.16226	0.205743	0.562085	no	-1.39421	0.163253	0.873848	-1.64971	0.0990023	0.458169	0.293632	0.769039	1	3.63824	3.65354	-0.0153003	-0.0379148	0.00731417	-0.0452289	NA	NA
830	ENSMUSG00000005474	ENSMUSG00000005474.9	Myl10	5	136693146	0	0	0	0	-2.08601	-2.08734	-2.08722	-2.08732	0.131347	1.431	6.11728	0.288149	0.865823	0.996454	no	0.233927	0.815042	0.999558	0.358536	0.719942	1	0	1	1	-2.08662	-2.08733	0.000717467	0.00132943	0.000105501	0.00122393	NA	NA
831	ENSMUSG00000005481	ENSMUSG00000005481.18	Ddx39	8	83715177	274.5	274	270.5	272	8.08452	8.04724	8.09007	8.05743	269.134	0.0105566	0.12578	1.31916	0.517068	0.923914	no	0.0749574	0.940249	0.999558	0.815039	0.41505	0.940624	0.705084	0.480758	1	8.08729	8.05234	0.0349585	0.0372804	0.0326366	0.00464378	NA	NA
832	ENSMUSG00000005483	ENSMUSG00000005483.10	Dnajb1	8	83608193	890	1064.5	1478	1288	10.0783	10.2508	10.0499	10.3953	1183.77	0.251515	0.105223	60.7152	6.54434e-14	4.09117e-12	sigLRT	2.2447	0.0247871	0.453597	-3.3398	0.000838377	0.0145149	-6.51557	7.24165e-11	7.53018e-09	10.0641	10.323	-0.258968	-0.172577	-0.34536	0.172783	4. Strain Effect But Magnitude of Change Differs Based on Sex	4b. Strain Effect But Magnitude of Change Differs Based on Sex, Higher Magnitude Change in Males
833	ENSMUSG00000005493	ENSMUSG00000005493.15	Msh4	3	153857149	12.5	19.5	14	10	3.82164	3.76212	3.78804	3.79102	13.8928	0.938478	0.512115	6.32593	0.0423001	0.196918	no	1.73888	0.0820552	0.706719	2.36159	0.0181968	0.150316	-0.0902267	0.928107	1	3.80484	3.77657	0.0282672	0.059516	-0.00298159	0.0624976	NA	NA
834	ENSMUSG00000005501	ENSMUSG00000005501.14	Usp40	1	87945119	384	404	350.5	344.5	8.61393	8.47406	8.60625	8.5059	376.801	0.075835	0.143347	10.3943	0.00553221	0.0418386	sigLRT	0.492904	0.62208	0.999558	2.44388	0.0145304	0.127967	1.74211	0.0814891	0.447336	8.61009	8.48998	0.120111	0.139872	0.10035	0.0395224	1. Strain Effect	1a. Strain Effect Up-regulated in High Activity
835	ENSMUSG00000005503	ENSMUSG00000005503.8	Evx1	6	52313498	0	0	0.5	0	-1.54757	-1.54639	-1.54485	-1.54506	0.296776	-0.699152	4.50649	0.137643	0.933493	0.996454	no	-0.143249	0.886094	0.999558	-0.192639	0.847241	1	0.00977686	0.992199	1	-1.54621	-1.54572	-0.000484855	-0.00118163	0.000211922	-0.00139355	NA	NA
836	ENSMUSG00000005505	ENSMUSG00000005505.12	Kbtbd4	2	90904740	549	571.5	638	653.5	9.18674	9.26033	9.23789	9.29678	608.366	-0.0231607	0.103861	4.76464	0.0923359	0.33672	no	-0.209887	0.833756	0.999558	-1.57483	0.115295	0.502568	-1.28038	0.20041	0.718831	9.21232	9.27855	-0.0662382	-0.0735872	-0.0588892	-0.0146979	NA	NA
837	ENSMUSG00000005506	ENSMUSG00000005506.16	Celf1	2	90940382	4639.5	5261	5889	5543	12.3616	12.3781	12.3174	12.4632	5343.45	0.17933	0.0826964	12.1685	0.00227844	0.020766	sigLRT	2.0873	0.0368612	0.526754	-0.385623	0.699776	1	-3.33633	0.00084891	0.0167373	12.3395	12.4207	-0.0811207	-0.0164921	-0.145749	0.129257	3. Strain Effect in Males Only	3b. Strain Effect in Males Only, Up-regulated in the Low Activity Males
838	ENSMUSG00000005510	ENSMUSG00000005510.9	Ndufs3	2	90894634	1999	2119.5	2108.5	2394.5	11.0413	11.11	11.0829	11.0381	2148.49	-0.164505	0.0545167	9.56682	0.00836743	0.0580049	no	-2.86606	0.00415613	0.209988	-2.47302	0.0133977	0.120719	1.58362	0.11328	0.535961	11.0621	11.074	-0.011929	-0.0687387	0.0448807	-0.113619	NA	NA
839	ENSMUSG00000005514	ENSMUSG00000005514.14	Por	5	135670033	1563.5	1775	1895	1851.5	10.7469	10.7923	10.7729	10.8119	1762.29	-0.0122134	0.0888738	1.8185	0.402826	0.822101	no	-0.129656	0.896839	0.999558	-0.988351	0.322981	0.846312	-0.804055	0.421365	0.973178	10.7599	10.8021	-0.042255	-0.0454539	-0.0390561	-0.0063978	NA	NA
840	ENSMUSG00000005533	ENSMUSG00000005533.10	Igf1r	7	67952827	1616.5	1806.5	1580.5	1321	10.7795	10.4201	10.6996	10.6031	1597.56	0.385286	0.124388	39.34	2.86699e-09	1.08514e-07	sigLRT	2.92818	0.00340957	0.193219	5.72369	1.04233e-08	7.27352e-07	1.58723	0.112461	0.534282	10.7395	10.5116	0.22796	0.359402	0.0965186	0.262884	2. Strain Effect in Females Only	2a. Strain Effect in Females Only, Up-regulated in the High Activity Females
841	ENSMUSG00000005534	ENSMUSG00000005534.10	Insr	8	3122061	1196.5	1383	1138.5	1095	10.3804	10.1159	10.2656	10.1929	1216.55	0.284825	0.114446	26.5871	1.68534e-06	3.89286e-05	sigLRT	2.34322	0.0191183	0.414744	4.666	3.07115e-06	0.000118687	1.34412	0.178911	0.68348	10.323	10.1544	0.168581	0.264465	0.0726974	0.191767	2. Strain Effect in Females Only	2a. Strain Effect in Females Only, Up-regulated in the High Activity Females
842	ENSMUSG00000005540	ENSMUSG00000005540.10	Fcer2a	8	3681737	14	18.5	11.5	9	3.78094	3.71274	3.74009	3.72778	13.4805	0.822806	0.587698	6.46824	0.0393949	0.187328	no	1.31408	0.18882	0.916076	2.32888	0.0198654	0.159683	0.449517	0.653059	1	3.76052	3.72026	0.040258	0.0682018	0.0123143	0.0558875	NA	NA
843	ENSMUSG00000005547	ENSMUSG00000005547.14	Cyp2a5	7	26835305	1	7	0.5	1	3.46857	3.23005	3.21301	3.19677	13.551	1.8855	2.58333	3.58116	0.166863	0.495348	no	0.729874	0.465467	0.999558	1.89311	0.0583426	0.330549	0.735868	0.461811	1	3.34079	3.21341	0.127381	0.23852	0.0162411	0.222279	NA	NA
844	ENSMUSG00000005553	ENSMUSG00000005553.14	Atp4a	7	30712209	8.5	13	3	7	3.04759	3.01946	3.04868	2.99782	8.2422	-0.790111	0.800482	7.54816	0.0229582	0.12541	no	-0.919436	0.357868	0.999558	1.10039	0.271161	0.784423	2.27827	0.0227104	0.196487	3.04813	3.00864	0.0394921	0.0281316	0.0508526	-0.022721	NA	NA
845	ENSMUSG00000005566	ENSMUSG00000005566.14	Trim28	7	12999114	2532	2929.5	2960	2905	11.4788	11.4564	11.4377	11.4808	2825.37	0.0935495	0.0576807	2.86988	0.23813	0.614893	no	1.54629	0.122035	0.804781	0.759206	0.447729	0.965342	-1.42594	0.153885	0.633836	11.4583	11.4686	-0.0103301	0.0223672	-0.0430275	0.0653948	NA	NA
846	ENSMUSG00000005575	ENSMUSG00000005575.16	Ube2m	7	13035120	2299	2289.5	2446.5	2654.5	11.2034	11.3092	11.2666	11.2197	2438.39	-0.21991	0.0653365	13.0912	0.00143641	0.0142929	sigLRT	-3.1989	0.00137954	0.126273	-3.14886	0.0016391	0.0247335	1.37902	0.167889	0.662896	11.235	11.2645	-0.029458	-0.105817	0.0469006	-0.152717	2. Strain Effect in Females Only	2b. Strain Effect in Females Only, Up-regulated in the Low Activity Females
847	ENSMUSG00000005580	ENSMUSG00000005580.11	Adcy9	16	4287529	1637	1942	1954	1808.5	10.858	10.7421	10.7457	10.8869	1805.87	0.355355	0.184387	3.72244	0.155483	0.474522	no	2.1272	0.0334038	0.509351	1.42774	0.153367	0.587582	-1.58054	0.113983	0.53746	10.8019	10.8145	-0.0126654	0.115872	-0.141203	0.257075	NA	NA
848	ENSMUSG00000005583	ENSMUSG00000005583.16	Mef2c	13	83504034	3291.5	3325	3616	3745	11.7948	11.8533	11.762	11.8218	3620.43	0.025743	0.224961	0.350224	0.839363	0.996454	no	0.114433	0.908895	0.999558	-0.3298	0.741551	1	-0.49144	0.623115	1	11.7784	11.8376	-0.0591807	-0.058507	-0.0598544	0.00134737	NA	NA
849	ENSMUSG00000005609	ENSMUSG00000005609.16	Ctr9	7	111028951	1328	1497	1489.5	1387.5	10.4832	10.4023	10.4909	10.4976	1418.91	0.134075	0.0740915	5.51426	0.0634735	0.261243	no	1.70262	0.0886391	0.72493	2.19953	0.0278403	0.202084	-0.20665	0.836283	1	10.487	10.4499	0.0371114	0.0808679	-0.00664516	0.0875131	NA	NA
850	ENSMUSG00000005610	ENSMUSG00000005610.17	Eif4g2	7	111067750	14574.5	15848	16218	15752	13.9425	13.8823	13.9316	13.9388	15546.4	0.0925244	0.0345078	11.6462	0.00295845	0.0255426	sigLRT	2.70181	0.00689627	0.263847	3.41467	0.000638583	0.0117092	-0.407831	0.683398	1	13.937	13.9106	0.02647	0.0601738	-0.00723376	0.0674076	2. Strain Effect in Females Only	2a. Strain Effect in Females Only, Up-regulated in the High Activity Females
851	ENSMUSG00000005611	ENSMUSG00000005611.15	Mrvi1	7	110868266	127.5	88	114	76.5	6.64427	6.5167	6.85252	6.66445	107.332	-0.103241	0.588957	3.2802	0.19396	0.541946	no	-0.198928	0.842319	0.999558	1.30888	0.190573	0.659778	1.6119	0.106983	0.519539	6.7484	6.59058	0.157822	0.127569	0.188076	-0.0605067	NA	NA
852	ENSMUSG00000005615	ENSMUSG00000005615.15	Pcyt1a	16	32430921	904.5	889	954	949.5	9.80997	9.83213	9.89579	9.84736	921.909	-0.108737	0.0850673	1.86645	0.393283	0.812499	no	-1.19925	0.230431	0.979793	-0.529294	0.596601	1	1.16746	0.243027	0.787502	9.85288	9.83975	0.013129	-0.0221626	0.0484205	-0.0705831	NA	NA
853	ENSMUSG00000005621	ENSMUSG00000005621.11	Zfp592	7	80993681	651	775	812.5	775	9.61574	9.55294	9.54011	9.62214	768.209	0.226598	0.0962645	5.61929	0.0602264	0.252004	no	2.19814	0.0279391	0.475259	1.36312	0.172845	0.62876	-1.74445	0.0810812	0.445905	9.57792	9.58754	-0.0096162	0.0627968	-0.0820292	0.144826	NA	NA
854	ENSMUSG00000005625	ENSMUSG00000005625.15	Psmd4	3	95032694	1781	1923.5	1945	1990.5	10.8878	10.8986	10.9103	10.8746	1902.72	-0.0665892	0.0683146	1.22679	0.541508	0.941577	no	-0.922224	0.356412	0.999558	-0.297199	0.766314	1	1.0056	0.314608	0.874716	10.899	10.8866	0.0124224	-0.0108505	0.0356953	-0.0465458	NA	NA
855	ENSMUSG00000005628	ENSMUSG00000005628.12	Tmod4	3	95124476	8	8	8	7	3.03868	3.03221	3.04255	3.03881	8.2414	0.082074	0.705663	0.161069	0.922623	0.996454	no	0.109354	0.912921	0.999558	0.327273	0.743462	1	0.175377	0.860784	1	3.04061	3.03551	0.00510311	0.00646457	0.00374165	0.00272292	NA	NA
856	ENSMUSG00000005640	ENSMUSG00000005640.11	Insrr	3	87796951	6.5	5	3.5	3	2.54465	2.55633	2.55971	2.54705	5.95237	-0.845219	1.18172	0.512031	0.77413	0.996454	no	-0.672196	0.501459	0.999558	-0.482919	0.629153	1	0.467681	0.640013	1	2.55218	2.55169	0.000489089	-0.0116823	0.0126605	-0.0243428	NA	NA
857	ENSMUSG00000005649	ENSMUSG00000005649.17	Cabp5	7	13398132	3	1	0	0	0.336629	0.326792	0.348525	0.326898	1.28242	-1.01559	2.12156	7.84911	0.0197509	0.111769	no	-0.443883	0.657127	0.999558	1.45858	0.144681	0.571219	2.14335	0.0320851	0.248411	0.342577	0.326845	0.0157319	0.00983705	0.0216267	-0.0117897	NA	NA
858	ENSMUSG00000005656	ENSMUSG00000005656.9	Snx6	12	54746349	801	837	890	797	9.70161	9.62767	9.74108	9.73511	833.932	0.112364	0.078076	4.73619	0.0936592	0.339646	no	1.3432	0.179209	0.903275	2.03146	0.0422079	0.26728	0.140095	0.888585	1	9.72134	9.68139	0.0399585	0.073947	0.00596996	0.0679771	NA	NA
859	ENSMUSG00000005667	ENSMUSG00000005667.8	Mthfd2	6	83305691	163.5	206.5	159	142	7.57945	7.2986	7.46047	7.34439	173.506	0.404912	0.171401	38.7295	3.89037e-09	1.44846e-07	sigLRT	2.21498	0.0267612	0.469068	5.39282	6.93622e-08	4.11283e-06	2.21114	0.0270261	0.221694	7.51996	7.3215	0.198465	0.280851	0.116079	0.164771	4. Strain Effect But Magnitude of Change Differs Based on Sex	4a. Strain Effect But Magnitude of Change Differs Based on Sex, Higher Magnitude Change in Females
860	ENSMUSG00000005672	ENSMUSG00000005672.12	Kit	5	75574916	1051	1201	1329	1600	10.2861	10.4917	10.2402	10.3728	1319.26	-0.109816	0.23652	4.42542	0.109404	0.378358	no	-0.540846	0.588614	0.999558	-2.07821	0.0376902	0.24806	-1.3092	0.190467	0.704224	10.2631	10.4322	-0.169082	-0.20558	-0.132584	-0.0729958	NA	NA
861	ENSMUSG00000005674	ENSMUSG00000005674.9	Tomm40l	1	171216011	1319.5	1373.5	1386.5	1604.5	10.4602	10.5156	10.4498	10.4227	1412.4	-0.123027	0.0740756	3.1259	0.209517	0.568168	no	-1.56601	0.117345	0.793857	-1.50261	0.13294	0.544991	0.716381	0.473756	1	10.455	10.4692	-0.0141771	-0.0554233	0.0270691	-0.0824924	NA	NA
862	ENSMUSG00000005677	ENSMUSG00000005677.14	Nr1i3	1	171213970	5.5	4.5	4.5	3.5	2.13183	2.12126	2.13451	2.12941	4.37602	0.26747	0.910034	0.730165	0.694139	0.996454	no	0.281864	0.778047	0.999558	0.722667	0.469884	0.981234	0.345141	0.729989	1	2.13317	2.12534	0.00783886	0.0105751	0.00510261	0.0054725	NA	NA
863	ENSMUSG00000005681	ENSMUSG00000005681.12	Apoa2	1	171225054	23	31	0.5	0	3.98539	3.75746	3.94576	3.8015	16.1723	5.29597	2.29574	16.4613	0.000266367	0.00345899	sigLRT	2.30686	0.0210624	0.428807	4.27063	1.94918e-05	0.000604813	1.51851	0.128886	0.576435	3.96557	3.77948	0.186093	0.227925	0.144262	0.0836634	2. Strain Effect in Females Only	2a. Strain Effect in Females Only, Up-regulated in the High Activity Females
864	ENSMUSG00000005682	ENSMUSG00000005682.9	Pan2	10	128303335	374.5	414.5	382.5	401.5	8.65129	8.59231	8.59598	8.56625	389.204	0.0514821	0.114073	2.2748	0.320652	0.730165	no	0.419392	0.674929	0.999558	1.24736	0.212265	0.69753	0.639414	0.522553	1	8.62364	8.57928	0.044355	0.0589794	0.0297305	0.0292489	NA	NA
865	ENSMUSG00000005683	ENSMUSG00000005683.8	Cs	10	128337734	5090	5620	5773	5817	12.452	12.4577	12.4418	12.4539	5603.37	0.010238	0.0592426	0.197294	0.906062	0.996454	no	0.166511	0.867755	0.999558	-0.161826	0.871443	1	-0.396662	0.691617	1	12.4469	12.4558	-0.00891163	-0.00566909	-0.0121542	0.0064851	NA	NA
866	ENSMUSG00000005686	ENSMUSG00000005686.17	Ampd3	7	110768206	378.5	424.5	446.5	446.5	8.72386	8.72396	8.6931	8.74509	422.46	0.0945453	0.0977514	1.90009	0.386724	0.804972	no	0.902645	0.366714	0.999558	-0.019904	0.98412	1	-1.28957	0.1972	0.713592	8.70848	8.73453	-0.0260438	-9.95342e-05	-0.0519881	0.0518886	NA	NA
867	ENSMUSG00000005687	ENSMUSG00000005687.14	Bcas2	3	103171655	1245.5	1257	1259.5	1291	10.2699	10.2683	10.3345	10.2452	1245.01	-0.132341	0.0859739	4.86656	0.0877484	0.325075	no	-1.44927	0.147263	0.847013	0.0307361	0.97548	1	2.07854	0.0376593	0.275599	10.3022	10.2567	0.0454609	0.00157757	0.0893443	-0.0877667	NA	NA
868	ENSMUSG00000005696	ENSMUSG00000005696.11	Sh2d1a	X	42502453	49	23	5.5	33	4.77023	4.83049	4.92492	4.71073	30.108	-2.18235	1.80699	1.90317	0.386129	0.804595	no	-1.20773	0.227152	0.977287	-0.331172	0.740515	1	1.37574	0.168903	0.664509	4.84757	4.77061	0.0769596	-0.0602668	0.214186	-0.274453	NA	NA
869	ENSMUSG00000005698	ENSMUSG00000005698.15	Ctcf	8	105636568	1637	1764.5	1823.5	1734.5	10.7758	10.7143	10.7639	10.773	1731.84	0.102857	0.0702221	3.29774	0.192267	0.539148	no	1.38268	0.166762	0.881026	1.69373	0.0903165	0.433165	-0.262892	0.792634	1	10.7699	10.7436	0.0262316	0.0615017	-0.00903853	0.0705402	NA	NA
870	ENSMUSG00000005699	ENSMUSG00000005699.16	Pard6a	8	105701148	334.5	328.5	403	437.5	8.48021	8.6808	8.54366	8.61029	384.271	-0.24502	0.125404	19.7311	5.19341e-05	0.000829933	sigLRT	-1.81867	0.068962	0.661757	-3.91014	9.2243e-05	0.00231223	-1.32525	0.18509	0.694845	8.51194	8.64555	-0.13361	-0.200593	-0.0666264	-0.133967	1. Strain Effect	1b. Strain Effect Up-regulated in Low Activity
871	ENSMUSG00000005705	ENSMUSG00000005705.10	Agrp	8	105566698	1.5	1	0	1.5	0.409969	0.413278	0.41094	0.400303	1.34704	-2.83189	1.90923	2.84995	0.240515	0.61842	no	-1.40484	0.160069	0.867269	-0.286795	0.774269	1	1.58449	0.113081	0.535418	0.410455	0.40679	0.00366451	-0.00330821	0.0106372	-0.0139455	NA	NA
872	ENSMUSG00000005716	ENSMUSG00000005716.16	Pvalb	15	78191114	1048.5	1050.5	1011.5	1187.5	10.0393	10.111	10.0262	9.97144	1057.42	-0.194631	0.160991	1.47723	0.477775	0.890566	no	-1.13924	0.254602	0.999558	-0.887402	0.374862	0.901679	0.724035	0.469044	1	10.0328	10.0412	-0.00845314	-0.0716592	0.0547529	-0.126412	NA	NA
873	ENSMUSG00000005718	ENSMUSG00000005718.8	Tfap4	16	4544661	91.5	80.5	91	82	6.43975	6.39467	6.46156	6.41802	86.7431	0.0205899	0.278644	1.30185	0.521563	0.927184	no	0.0702319	0.944009	0.999558	0.806369	0.42003	0.944657	0.70846	0.47866	1	6.45065	6.40634	0.0443095	0.0450837	0.0435353	0.00154836	NA	NA
874	ENSMUSG00000005732	ENSMUSG00000005732.14	Ranbp1	16	18239784	1145.5	1189	1163	1388	10.2385	10.336	10.2592	10.1858	1224.74	-0.255346	0.0823145	9.81329	0.00739725	0.0527821	no	-2.91416	0.00356644	0.198484	-2.33685	0.0194471	0.157429	1.78765	0.0738323	0.419947	10.2488	10.2609	-0.0120653	-0.0975245	0.0733939	-0.170918	NA	NA
875	ENSMUSG00000005763	ENSMUSG00000005763.15	Cd247	1	165788681	8	3	3	7	3.14186	3.15164	3.18305	3.11796	9.33873	-1.72945	1.94148	1.23041	0.540531	0.941149	no	-1.04531	0.295879	0.999558	-0.15671	0.875473	1	1.31608	0.188146	0.700022	3.16245	3.1348	0.027649	-0.00978424	0.0650822	-0.0748665	NA	NA
876	ENSMUSG00000005774	ENSMUSG00000005774.12	Rfx5	3	94954075	433.5	481	476.5	501.5	8.86001	8.88319	8.85537	8.85577	466.137	-0.0387794	0.0946868	0.337168	0.84486	0.996454	no	-0.381059	0.70316	0.999558	-0.541505	0.58816	1	0.000778834	0.999379	1	8.85769	8.86948	-0.0117901	-0.0231831	-0.000397146	-0.0227859	NA	NA
877	ENSMUSG00000005779	ENSMUSG00000005779.12	Psmb4	3	94884093	2389	2575	2592	2944.5	11.3401	11.4167	11.3365	11.3369	2626.73	-0.108995	0.0620673	6.38243	0.041122	0.193126	no	-1.67093	0.0947365	0.74319	-2.40169	0.0163194	0.138826	-0.0296619	0.976337	1	11.3383	11.3768	-0.0385516	-0.0766318	-0.000471353	-0.0761604	NA	NA
878	ENSMUSG00000005800	ENSMUSG00000005800.3	Mmp8	9	7558456	0	0	0	0.5	-1.72735	-1.72533	-1.72618	-1.72635	0.233253	-1.50012	4.83921	0.368213	0.831847	0.996454	no	-0.292366	0.770007	0.999558	-0.380721	0.70341	1	0.0328095	0.973826	1	-1.72677	-1.72584	-0.000925093	-0.00202416	0.000173975	-0.00219814	NA	NA
879	ENSMUSG00000005802	ENSMUSG00000005802.12	Slc30a4	2	122681233	1081	1259	1180	1172	10.2161	10.1646	10.2216	10.1789	1174.53	0.016275	0.0946669	2.40316	0.300718	0.704385	no	0.160945	0.872137	0.999558	1.13868	0.254836	0.762139	0.908427	0.363652	0.923507	10.2188	10.1718	0.0470536	0.0514471	0.0426602	0.00878685	NA	NA
880	ENSMUSG00000005803	ENSMUSG00000005803.14	Sqor	2	122765237	141	133.5	143	147.5	7.09194	7.15589	7.16867	7.13595	141.188	-0.259063	0.166513	2.70809	0.258194	0.645183	no	-1.46572	0.142724	0.841656	-1.39461	0.163134	0.607853	0.676501	0.498722	1	7.1303	7.14592	-0.0156201	-0.0639569	0.0327167	-0.0966736	NA	NA
881	ENSMUSG00000005804	ENSMUSG00000005804.14	Bloc1s6	2	122738503	651.5	695.5	772.5	760.5	9.44109	9.50831	9.4593	9.52231	716.475	-0.00581291	0.0870901	6.00899	0.0495638	0.219417	no	-0.0631799	0.949623	0.999558	-1.66334	0.0962435	0.450423	-1.56805	0.11687	0.546167	9.45019	9.51531	-0.0651172	-0.067228	-0.0630063	-0.00422176	NA	NA
882	ENSMUSG00000005813	ENSMUSG00000005813.12	Metap1	3	138458956	881	954	1031	1023	9.90561	9.9232	9.91885	9.96249	974.377	0.0411877	0.0686862	2.31985	0.31351	0.721293	no	0.565426	0.571784	0.999558	-0.533998	0.593343	1	-1.33186	0.182908	0.690915	9.91223	9.94284	-0.0306141	-0.017594	-0.0436342	0.0260402	NA	NA
883	ENSMUSG00000005823	ENSMUSG00000005823.9	Gpr108	17	57234635	457.5	438	455.5	466.5	8.83217	8.83163	8.89238	8.83872	461.952	-0.0917251	0.111486	1.37393	0.503101	0.913381	no	-0.768652	0.4421	0.999558	0.00779569	0.99378	1	1.09521	0.273423	0.824923	8.86228	8.83517	0.0271011	0.000537186	0.0536651	-0.0531279	NA	NA
884	ENSMUSG00000005824	ENSMUSG00000005824.7	Tnfsf14	17	57189492	0	0	0	0	-1.36641	-1.36809	-1.3631	-1.36492	0.38146	0.0655699	4.90212	0.191854	0.90853	0.996454	no	0.0118999	0.990505	0.999558	0.199087	0.842195	1	0.184517	0.853608	1	-1.36475	-1.36651	0.00175284	0.00168623	0.00181944	-0.000133213	NA	NA
885	ENSMUSG00000005836	ENSMUSG00000005836.10	Gata6	18	11052064	7	12	4.5	1	2.74872	2.67514	2.72828	2.70347	6.68049	2.26004	0.988259	19.0512	7.2961e-05	0.00111893	sigLRT	2.1594	0.030819	0.494422	3.6829	0.000230596	0.00504438	1.12288	0.261487	0.810774	2.7385	2.6893	0.0491978	0.0735841	0.0248116	0.0487725	2. Strain Effect in Females Only	2a. Strain Effect in Females Only, Up-regulated in the High Activity Females
886	ENSMUSG00000005846	ENSMUSG00000005846.12	Rsl1d1	16	11192970	1086.5	1111	1047	1212	10.0845	10.152	10.1435	10.0499	1104.78	-0.244044	0.0724172	11.6348	0.00297538	0.025661	sigLRT	-3.16135	0.00157038	0.134374	-1.87174	0.0612427	0.340522	2.59577	0.00943804	0.106851	10.114	10.101	0.0130104	-0.067514	0.0935348	-0.161049	3. Strain Effect in Males Only	3a. Strain Effect in Males Only, Up-regulated in the High Activity Males
887	ENSMUSG00000005864	ENSMUSG00000005864.7	Cnga2	X	71991849	2	2.5	1	2.5	1.6482	1.61839	1.62146	1.60734	3.164	-0.0663971	1.63993	3.45037	0.17814	0.51532	no	-0.0368013	0.970643	0.999558	1.28658	0.198239	0.672868	1.16085	0.245704	0.79079	1.63483	1.61286	0.0219643	0.0298046	0.014124	0.0156806	NA	NA
888	ENSMUSG00000005871	ENSMUSG00000005871.15	Apc	18	34220924	7571.5	8438	7912.5	6863.5	12.9961	12.7276	12.9083	12.9024	7619.37	0.356109	0.1365	15.0737	0.000533087	0.00631422	sigLRT	2.51811	0.0117987	0.341712	3.74764	0.000178505	0.00406341	0.186657	0.85193	1	12.9522	12.815	0.137188	0.268461	0.00591494	0.262546	2. Strain Effect in Females Only	2a. Strain Effect in Females Only, Up-regulated in the High Activity Females
889	ENSMUSG00000005873	ENSMUSG00000005873.6	Reep5	18	34344885	9257.5	9776	9940.5	10592.5	13.2437	13.2977	13.282	13.2687	9904.59	-0.0925313	0.0558597	3.74441	0.153785	0.471237	no	-1.62274	0.104646	0.767252	-1.83973	0.0658079	0.357867	0.455918	0.648449	1	13.2628	13.2832	-0.0203347	-0.0540174	0.013348	-0.0673654	NA	NA
890	ENSMUSG00000005881	ENSMUSG00000005881.13	Ergic3	2	156008045	1795	1986.5	2000.5	2116.5	10.9166	10.9467	10.9174	10.9075	1942.06	-0.0566844	0.0749229	0.755179	0.685512	0.996454	no	-0.716668	0.473579	0.999558	-0.792002	0.42836	0.950306	0.222936	0.823585	1	10.917	10.9271	-0.0100711	-0.030092	0.00994986	-0.0400419	NA	NA
891	ENSMUSG00000005882	ENSMUSG00000005882.18	Uqcc1	2	155846894	712.5	746	733.5	749.5	9.53336	9.50826	9.56303	9.50798	739.224	-0.0460564	0.0860962	2.50543	0.285727	0.68315	no	-0.504936	0.613604	0.999558	0.63143	0.52776	1	1.34205	0.179579	0.684559	9.54819	9.50812	0.0400744	0.0251064	0.0550424	-0.029936	NA	NA
892	ENSMUSG00000005883	ENSMUSG00000005883.15	Spo11	2	172977700	1	1.5	1	1.5	0.315792	0.313564	0.312706	0.313533	1.24748	0.491105	1.69545	0.094126	0.954027	0.996454	no	0.27358	0.784407	0.999558	0.258622	0.795927	1	-0.131853	0.8951	1	0.314249	0.313548	0.000701055	0.00222877	-0.000826661	0.00305543	NA	NA
893	ENSMUSG00000005886	ENSMUSG00000005886.14	Ncoa2	1	13139105	2007	2252	2353	2197.5	11.1282	11.0482	11.0874	11.1671	2210.58	0.233792	0.0741578	9.93872	0.0069476	0.0502129	no	2.9912	0.00277884	0.176353	2.12247	0.0337985	0.229391	-2.10773	0.0350545	0.263362	11.1078	11.1076	0.000164564	0.0800192	-0.0796901	0.159709	NA	NA
894	ENSMUSG00000005892	ENSMUSG00000005892.4	Trh	6	92242061	19.5	18.5	16.5	3.5	3.86491	3.77293	3.87892	3.85302	14.811	1.54295	1.29301	3.7684	0.15195	0.467492	no	1.36252	0.173033	0.892256	2.21224	0.0269501	0.197506	0.355382	0.722304	1	3.87191	3.81298	0.0589394	0.0919797	0.0258991	0.0660806	NA	NA
895	ENSMUSG00000005893	ENSMUSG00000005893.14	Nr2c2	6	92091390	2564.5	2793	2607	2473	11.4369	11.226	11.3642	11.3173	2596.32	0.236511	0.0949202	21.5625	2.07855e-05	0.000368067	sigLRT	2.36951	0.0178116	0.405631	4.31154	1.62125e-05	0.000515573	0.957981	0.338072	0.897015	11.4006	11.2716	0.128928	0.210939	0.0469176	0.164021	2. Strain Effect in Females Only	2a. Strain Effect in Females Only, Up-regulated in the High Activity Females
896	ENSMUSG00000005897	ENSMUSG00000005897.14	Nr2c1	10	94148023	235	253.5	248	241.5	7.88948	7.84729	7.90126	7.8853	236.249	0.0633097	0.147009	0.882572	0.643209	0.996454	no	0.398192	0.690488	0.999558	0.83111	0.405911	0.933103	0.267894	0.788781	1	7.89537	7.8663	0.029073	0.0421882	0.0159579	0.0262303	NA	NA
897	ENSMUSG00000005899	ENSMUSG00000005899.14	Smpd4	16	17619354	841.5	865.5	823.5	896.5	9.71742	9.70316	9.77507	9.66369	842.596	-0.157781	0.106015	5.61296	0.0604174	0.252391	no	-1.39341	0.163496	0.874432	0.238782	0.811274	1	2.20573	0.027403	0.223563	9.74624	9.68342	0.0628225	0.0142681	0.111377	-0.0971088	NA	NA
898	ENSMUSG00000005907	ENSMUSG00000005907.14	Pex1	5	3596066	381	426	445.5	434.5	8.71275	8.69036	8.66625	8.72354	415.944	0.142759	0.106377	2.15655	0.340182	0.752361	no	1.24505	0.213115	0.955831	0.482612	0.629371	1	-1.27448	0.202494	0.722694	8.6895	8.70695	-0.0174516	0.0223915	-0.0572947	0.0796862	NA	NA
899	ENSMUSG00000005917	ENSMUSG00000005917.15	Otx1	11	21994764	101	98.5	89	99.5	6.60297	6.60678	6.63924	6.56867	97.5953	-0.244537	0.202288	2.59865	0.272716	0.666252	no	-1.14301	0.253035	0.999558	-0.0853773	0.931961	1	1.5242	0.127458	0.573093	6.62111	6.58772	0.0333832	-0.00380715	0.0705736	-0.0743808	NA	NA
900	ENSMUSG00000005936	ENSMUSG00000005936.19	Kctd20	17	28951950	1640	1672.5	1942	1938	10.7542	10.8231	10.7574	10.8684	1786.23	0.0608892	0.058954	20.9808	2.78016e-05	0.000476972	sigLRT	0.97697	0.328584	0.999558	-2.29827	0.0215466	0.169363	-3.67252	0.000240171	0.00606309	10.7558	10.8457	-0.089938	-0.0688641	-0.111012	0.0421478	1. Strain Effect	1b. Strain Effect Up-regulated in Low Activity
901	ENSMUSG00000005947	ENSMUSG00000005947.11	Itgae	11	73090583	5.5	8.5	3	4	2.4639	2.43651	2.43657	2.42075	5.49914	0.0144956	0.966782	2.71361	0.257482	0.644159	no	0.0131606	0.9895	0.999558	1.15713	0.247219	0.7507	1.01064	0.31219	0.871861	2.45023	2.42863	0.0216038	0.0273934	0.0158143	0.0115791	NA	NA
902	ENSMUSG00000005949	ENSMUSG00000005949.9	Ctns	11	73183596	302	311	356	307.5	8.28678	8.27471	8.33448	8.35799	318.874	0.0693632	0.125679	0.330933	0.847498	0.996454	no	0.512852	0.608055	0.999558	0.258211	0.796244	1	-0.468018	0.639772	1	8.31063	8.31635	-0.00571735	0.0120701	-0.0235048	0.0355749	NA	NA
903	ENSMUSG00000005950	ENSMUSG00000005950.14	P2rx5	11	73160421	27	18.5	27	44.5	4.85621	5.00119	4.90125	4.89421	30.4784	-1.10196	0.418373	12.9815	0.00151738	0.0149055	sigLRT	-2.47161	0.0134505	0.36475	-3.35757	0.000786307	0.0138612	0.162228	0.871126	1	4.87873	4.9477	-0.0689722	-0.144979	0.00703434	-0.152013	2. Strain Effect in Females Only	2b. Strain Effect in Females Only, Up-regulated in the Low Activity Females
904	ENSMUSG00000005951	ENSMUSG00000005951.13	Shpk	11	73199460	83	81	94	101	6.46784	6.53548	6.52108	6.50914	91.3324	-0.279646	0.229499	2.23772	0.326651	0.735991	no	-1.14277	0.253133	0.999558	-1.3863	0.165656	0.613484	0.229321	0.81862	1	6.49446	6.52231	-0.0278456	-0.0676352	0.011944	-0.0795792	NA	NA
905	ENSMUSG00000005952	ENSMUSG00000005952.15	Trpv1	11	73234292	0	1	0	1.5	-0.669889	-0.668343	-0.675354	-0.677647	0.633039	-1.09833	2.60632	0.377576	0.827962	0.996454	no	-0.392078	0.695001	0.999558	-0.140726	0.888087	1	0.396336	0.691857	1	-0.672621	-0.672995	0.000373501	-0.00154607	0.00229307	-0.00383914	NA	NA
906	ENSMUSG00000005958	ENSMUSG00000005958.15	Ephb3	16	21204755	491.5	542.5	488	616.5	9.13693	9.17652	9.07044	8.97755	548.885	-0.224784	0.155765	2.46052	0.292217	0.692292	no	-1.34567	0.178407	0.902049	-0.53625	0.591786	1	1.36149	0.173359	0.672232	9.10368	9.07703	0.0266498	-0.0395926	0.0928922	-0.132485	NA	NA
907	ENSMUSG00000005968	ENSMUSG00000005968.14	Tuft1	3	94612757	115	78	108.5	99	6.52798	6.57073	6.67428	6.62655	97.7031	-0.296066	0.222282	1.77483	0.411719	0.831745	no	-1.25663	0.208886	0.949063	-0.888837	0.374091	0.901642	0.888638	0.374198	0.933669	6.60113	6.59864	0.00248946	-0.0427546	0.0477335	-0.0904881	NA	NA
908	ENSMUSG00000005973	ENSMUSG00000005973.6	Rcn1	2	105386291	600.5	629	311.5	378.5	9.10422	8.6862	9.15613	8.58234	489.882	-0.273102	0.142407	152.127	9.24827e-34	1.60563e-31	sigLRT	-1.78935	0.0735582	0.676401	6.82413	8.84594e-12	9.81653e-10	9.27882	1.71368e-20	4.21302e-18	9.13018	8.63427	0.495902	0.418013	0.573792	-0.155779	1. Strain Effect	1a. Strain Effect Up-regulated in High Activity
909	ENSMUSG00000005980	ENSMUSG00000005980.15	Dnase1	16	4036942	134.5	143	132	120.5	7.05411	6.96935	7.06941	7.01557	130.89	0.0990684	0.181063	5.17645	0.0751535	0.293171	no	0.513005	0.607948	0.999558	1.82479	0.0680322	0.36445	1.10708	0.268258	0.819023	7.06176	6.99246	0.0692999	0.0847621	0.0538377	0.0309245	NA	NA
910	ENSMUSG00000005981	ENSMUSG00000005981.11	Trap1	16	4039971	1285.5	1361.5	1416.5	1461.5	10.4191	10.477	10.4392	10.435	1392.91	-0.0920412	0.0729282	2.84045	0.241659	0.619998	no	-1.18922	0.234353	0.984147	-1.58097	0.113884	0.498427	0.105431	0.916034	1	10.4291	10.456	-0.0268612	-0.0579272	0.00420477	-0.062132	NA	NA
911	ENSMUSG00000005982	ENSMUSG00000005982.14	Naa60	16	3872375	1630.5	1777	1828	2017	10.7941	10.8885	10.8081	10.803	1814.65	-0.14543	0.071967	7.28146	0.0262332	0.138745	no	-1.90708	0.0565097	0.621435	-2.53868	0.0111272	0.105841	0.166891	0.867456	1	10.8011	10.8458	-0.0446609	-0.0944055	0.00508375	-0.0994892	NA	NA
912	ENSMUSG00000005983	ENSMUSG00000005983.15	1700037C18Rik	16	3895179	78	71.5	73.5	79	6.19331	6.21849	6.23565	6.188	74.2317	-0.278928	0.245904	1.40558	0.495201	0.906753	no	-1.06893	0.285099	0.999558	-0.523902	0.600347	1	0.986807	0.323737	0.883148	6.21448	6.20325	0.0112345	-0.0251748	0.0476438	-0.0728186	NA	NA
913	ENSMUSG00000005986	ENSMUSG00000005986.16	Ankrd13d	19	4270180	887.5	888.5	913.5	1063	9.82888	9.96405	9.89347	9.86906	950.448	-0.245285	0.0940028	10.2886	0.00583268	0.0436052	sigLRT	-2.44515	0.0144792	0.377891	-2.95871	0.00308933	0.0402342	0.50585	0.612962	1	9.86117	9.91656	-0.0553841	-0.13517	0.0244018	-0.159572	2. Strain Effect in Females Only	2b. Strain Effect in Females Only, Up-regulated in the Low Activity Females
914	ENSMUSG00000005994	ENSMUSG00000005994.14	Tyrp1	4	80834123	18.5	6	9.5	9	3.60118	3.62874	3.72538	3.61244	13.0042	-2.22624	0.813019	9.19164	0.010094	0.066996	no	-2.58018	0.00987475	0.312017	-1.01708	0.309115	0.830744	2.67709	0.00742654	0.0904544	3.66328	3.62059	0.0426905	-0.0275603	0.112941	-0.140502	NA	NA
915	ENSMUSG00000006005	ENSMUSG00000006005.18	Tpr	1	150392838	1934	2117	2072	1918	11.0313	10.8891	10.9688	10.973	2007.6	0.213403	0.118311	6.26731	0.0435583	0.201196	no	1.70964	0.0873321	0.721717	2.37217	0.0176837	0.147123	-0.0465869	0.962842	1	11.0001	10.931	0.0690354	0.142189	-0.00411778	0.146306	NA	NA
916	ENSMUSG00000006007	ENSMUSG00000006007.14	Pdc	1	150319417	0	1	0	0	-0.543155	-0.550693	-0.542629	-0.552521	0.694118	-0.809854	3.25996	2.94759	0.229055	0.600048	no	-0.223748	0.822953	0.999558	0.80782	0.419194	0.944281	1.12474	0.260701	0.810161	-0.542892	-0.551607	0.00871511	0.00753786	0.00989237	-0.00235451	NA	NA
917	ENSMUSG00000006010	ENSMUSG00000006010.14	Odr4	1	150361305	1151	1259	1263.5	1283	10.2902	10.2983	10.2593	10.2774	1245.87	0.0139661	0.0843295	0.267539	0.874792	0.996454	no	0.155998	0.876035	0.999558	-0.216443	0.828643	1	-0.434808	0.663702	1	10.2747	10.2879	-0.0131136	-0.00814148	-0.0180856	0.00994416	NA	NA
918	ENSMUSG00000006014	ENSMUSG00000006014.16	Prg4	1	150449412	38.5	34	19.5	22	4.95754	4.92369	5.01282	4.88609	31.4259	-0.681656	0.604712	4.83932	0.0889518	0.328277	no	-1.06005	0.289121	0.999558	0.516572	0.605455	1	2.00864	0.0445749	0.305384	4.98518	4.90489	0.0802903	0.0338518	0.126729	-0.0928771	NA	NA
919	ENSMUSG00000006019	ENSMUSG00000006019.15	Dhx34	7	16197147	227	261	258	300	8.03767	8.10188	7.97231	8.0093	262.598	-0.0512968	0.156151	1.88551	0.389553	0.807961	no	-0.308393	0.757783	0.999558	-1.09863	0.27193	0.785358	-0.643886	0.51965	1	8.00499	8.05559	-0.0506012	-0.0642083	-0.0369941	-0.0272142	NA	NA
920	ENSMUSG00000006021	ENSMUSG00000006021.5	Kptn	7	16119895	377.5	361.5	426	464	8.58139	8.72602	8.62899	8.68531	404.125	-0.162051	0.0979051	16.8039	0.000224426	0.00298891	sigLRT	-1.55312	0.120395	0.800419	-3.58737	0.000334036	0.00690538	-1.37438	0.169324	0.665304	8.60519	8.70567	-0.100477	-0.144636	-0.056319	-0.0883166	1. Strain Effect	1b. Strain Effect Up-regulated in Low Activity
921	ENSMUSG00000006024	ENSMUSG00000006024.13	Napa	7	16098458	5061	5611.5	6091.5	6433	12.4606	12.5662	12.4627	12.5384	5830.52	-0.0399372	0.0703824	12.9251	0.00156081	0.015238	sigLRT	-0.547177	0.584257	0.999558	-2.81075	0.00494255	0.0570679	-2.03267	0.0420859	0.295213	12.4616	12.5523	-0.0906719	-0.105629	-0.0757151	-0.0299136	1. Strain Effect	1b. Strain Effect Up-regulated in Low Activity
922	ENSMUSG00000006050	ENSMUSG00000006050.12	Sra1	18	36666681	654	697	703.5	721	9.40884	9.43786	9.42181	9.38704	682.836	-0.101681	0.0876507	1.34976	0.509217	0.918706	no	-1.0863	0.277348	0.999558	-0.716007	0.473987	0.984638	0.819737	0.412366	0.965595	9.41532	9.41245	0.00287311	-0.0290247	0.0347709	-0.0637956	NA	NA
923	ENSMUSG00000006056	ENSMUSG00000006056.13	Calcoco2	11	96099326	1	2	2	3.5	1.36983	1.3802	1.37796	1.3694	2.61793	-1.45344	1.49162	0.954878	0.62037	0.996454	no	-0.909614	0.363026	0.999558	-0.676996	0.498409	1	0.609775	0.542011	1	1.3739	1.3748	-0.000902339	-0.0103673	0.00856262	-0.0189299	NA	NA
924	ENSMUSG00000006057	ENSMUSG00000006057.15	Atp5g1	11	96068852	3117.5	3316.5	3735	3750	11.7051	11.8093	11.7343	11.7942	3473.88	-0.0624119	0.0529357	20.7109	3.18193e-05	0.000537706	sigLRT	-1.12948	0.258697	0.999558	-3.77668	0.000158934	0.00368348	-2.17014	0.0299964	0.23759	11.7197	11.8017	-0.082034	-0.104123	-0.0599448	-0.0441784	1. Strain Effect	1b. Strain Effect Up-regulated in Low Activity
925	ENSMUSG00000006058	ENSMUSG00000006058.10	Snf8	11	96034885	1128	1255	1223	1376.5	10.2643	10.3303	10.2298	10.2336	1232	-0.0907515	0.0787079	3.1942	0.202483	0.556894	no	-1.08637	0.277316	0.999558	-1.67323	0.0942819	0.444712	-0.125332	0.900261	1	10.2471	10.2819	-0.0348668	-0.065957	-0.00377652	-0.0621805	NA	NA
926	ENSMUSG00000006095	ENSMUSG00000006095.12	Tbcb	7	30224131	1264	1327.5	1343	1492.5	10.3845	10.4539	10.4063	10.3846	1359.96	-0.133071	0.0827761	3.38858	0.183729	0.523832	no	-1.51329	0.130207	0.821357	-1.66368	0.0961767	0.450271	0.479982	0.63124	1	10.3954	10.4193	-0.0238172	-0.0693597	0.0217252	-0.0910849	NA	NA
927	ENSMUSG00000006127	ENSMUSG00000006127.9	Inpp5k	11	75630988	754.5	872	909.5	924.5	9.76212	9.7716	9.69819	9.77945	863.587	0.113649	0.0738253	6.10697	0.0471942	0.21279	no	1.44705	0.147882	0.848015	-0.277073	0.781724	1	-2.30557	0.0211347	0.187317	9.73016	9.77552	-0.0453686	-0.00947432	-0.0812628	0.0717885	NA	NA
928	ENSMUSG00000006134	ENSMUSG00000006134.4	Crkl	16	17451987	1270	1481	1654	1480.5	10.5198	10.4865	10.4861	10.6145	1478.4	0.237318	0.0793756	11.9064	0.00259749	0.023094	sigLRT	2.81459	0.00488395	0.227558	0.843627	0.398878	0.926776	-3.13736	0.00170476	0.0293961	10.503	10.5505	-0.0475001	0.0333727	-0.128373	0.161746	3. Strain Effect in Males Only	3b. Strain Effect in Males Only, Up-regulated in the Low Activity Males
929	ENSMUSG00000006143	ENSMUSG00000006143.12	Upk3bl	5	136054492	1	2	1.5	2.5	1.17271	1.16786	1.16025	1.15879	2.27467	0.174894	1.64904	0.110041	0.946466	0.996454	no	0.0965615	0.923075	0.999558	0.283235	0.776997	1	0.124162	0.901187	1	1.16648	1.16333	0.00315519	0.00485038	0.00146001	0.00339038	NA	NA
930	ENSMUSG00000006154	ENSMUSG00000006154.13	Eps8l1	7	4460674	43.5	49	47.5	48.5	5.5411	5.54775	5.55045	5.54686	47.0922	-0.0598865	0.354443	0.0285215	0.98584	1	no	-0.163944	0.869775	0.999558	-0.111423	0.911281	1	0.120415	0.904155	1	5.54578	5.54731	-0.00152816	-0.00664969	0.00359337	-0.0102431	NA	NA
931	ENSMUSG00000006169	ENSMUSG00000006169.20	Clint1	11	45851964	1208.5	1352	1430.5	1334.5	10.3726	10.3414	10.361	10.4274	1329.59	0.145843	0.0627842	6.05181	0.0485138	0.216298	no	2.19427	0.0282158	0.476759	1.00964	0.312669	0.835666	-2.09341	0.036313	0.268706	10.3668	10.3844	-0.0176028	0.0311519	-0.0663576	0.0975096	NA	NA
932	ENSMUSG00000006179	ENSMUSG00000006179.9	Prss16	13	22002173	15	23.5	18.5	26.5	4.42695	4.4317	4.37078	4.38583	21.2719	0.144319	0.43769	0.342884	0.842449	0.996454	no	0.311872	0.755138	0.999558	-0.130087	0.896497	1	-0.539609	0.589467	1	4.39886	4.40877	-0.00990183	-0.00474987	-0.0150538	0.0103039	NA	NA
933	ENSMUSG00000006191	ENSMUSG00000006191.17	Cdkal1	13	29191746	245	270.5	273.5	263.5	8.05399	8.03956	8.04096	8.06906	265.471	0.0890472	0.122478	0.589422	0.744747	0.996454	no	0.683206	0.494477	0.999558	0.316927	0.751299	1	-0.648247	0.516825	1	8.04747	8.05431	-0.00683602	0.0144327	-0.0281047	0.0425374	NA	NA
934	ENSMUSG00000006204	ENSMUSG00000006204.7	Cdcp3	7	131174402	6	4	8	8	2.82185	2.83175	2.83303	2.86811	7.21052	0.47595	1.00504	1.65836	0.436407	0.855156	no	0.437625	0.661658	0.999558	-0.446439	0.65528	1	-1.10104	0.270878	0.821632	2.82744	2.84993	-0.0224856	-0.00989724	-0.0350739	0.0251767	NA	NA
935	ENSMUSG00000006205	ENSMUSG00000006205.13	Htra1	7	130936111	2950.5	3340	2565	2901.5	11.6422	11.4897	11.6217	11.3818	2986.46	-0.114983	0.11483	23.6115	7.46158e-06	0.0001475	sigLRT	-0.953595	0.340288	0.999558	2.53489	0.0112482	0.106833	3.87575	0.000106297	0.00303327	11.632	11.4357	0.196222	0.152525	0.23992	-0.0873954	1. Strain Effect	1a. Strain Effect Up-regulated in High Activity
936	ENSMUSG00000006215	ENSMUSG00000006215.12	Zbtb17	4	141444654	620	636	685.5	757	9.349	9.4524	9.40023	9.42275	679.385	-0.130207	0.0842029	8.56009	0.013842	0.0855619	no	-1.44546	0.14833	0.848246	-2.66216	0.00776414	0.0809598	-0.610973	0.541218	1	9.37461	9.43757	-0.0629606	-0.103398	-0.0225231	-0.080875	NA	NA
937	ENSMUSG00000006216	ENSMUSG00000006216.10	Clcnkb	4	141404353	0	0	0.5	0	-1.90642	-1.90735	-1.90718	-1.90561	0.183057	2.08643	6.11941	0.327668	0.848883	0.996454	no	0.340952	0.733139	0.999558	0.179964	0.857181	1	-0.302235	0.762473	1	-1.9068	-1.90648	-0.000323768	0.000925799	-0.00157334	0.00249913	NA	NA
938	ENSMUSG00000006218	ENSMUSG00000006218.4	Fam131c	4	141368220	49	49	43.5	58.5	5.6544	5.67686	5.72833	5.62505	52.4505	-0.702094	0.516605	2.70495	0.258599	0.645778	no	-1.28655	0.198253	0.93141	-0.283073	0.777121	1	1.53658	0.124396	0.564249	5.69137	5.65095	0.0404139	-0.0224539	0.103282	-0.125735	NA	NA
939	ENSMUSG00000006219	ENSMUSG00000006219.12	Fblim1	4	141576062	14	8.5	14.5	17.5	3.74163	3.80604	3.787	3.78783	13.8447	-1.06146	0.545694	7.58498	0.0225394	0.123588	no	-1.83781	0.06609	0.653805	-2.57395	0.0100543	0.0980582	-0.0518622	0.958638	1	3.76431	3.79693	-0.0326184	-0.0644126	-0.000824307	-0.0635883	NA	NA
940	ENSMUSG00000006221	ENSMUSG00000006221.7	Hspb7	4	141420779	2	1	1	1.5	0.639701	0.642923	0.647546	0.637543	1.56981	-1.6729	1.5453	1.48123	0.476821	0.889826	no	-1.03083	0.30262	0.999558	-0.371052	0.710599	1	1.08065	0.279853	0.833452	0.643623	0.640233	0.00338995	-0.00322256	0.0100025	-0.013225	NA	NA
941	ENSMUSG00000006235	ENSMUSG00000006235.6	Epor	9	21958897	94	110.5	111	131.5	6.79883	6.87674	6.73711	6.79115	112.03	-0.0581809	0.206335	3.9108	0.141508	0.446775	no	-0.262909	0.792621	0.999558	-1.50588	0.132097	0.54258	-1.08549	0.277705	0.830336	6.76797	6.83394	-0.0659714	-0.0779104	-0.0540325	-0.023878	NA	NA
942	ENSMUSG00000006241	ENSMUSG00000006241.16	Ccdc159	9	21927471	155	165	177.5	205.5	7.43661	7.54648	7.43097	7.45947	178.371	-0.192874	0.21181	3.23291	0.198601	0.550384	no	-0.853348	0.393467	0.999558	-1.62512	0.104137	0.471888	-0.405735	0.684938	1	7.43379	7.50297	-0.0691875	-0.109875	-0.0285001	-0.0813748	NA	NA
943	ENSMUSG00000006262	ENSMUSG00000006262.15	Mob1b	5	88720855	971	1012	1014	928	9.96809	9.8424	9.96897	9.94108	978.138	0.14807	0.0933252	9.32893	0.0094243	0.0635105	no	1.48752	0.136876	0.835087	2.77783	0.00547239	0.0616672	0.677504	0.498086	1	9.96853	9.89174	0.0767933	0.125695	0.0278918	0.0978029	NA	NA
944	ENSMUSG00000006269	ENSMUSG00000006269.7	Atp6v1b1	6	83742990	4.5	7	2.5	2	2.0941	2.06639	2.07715	2.06885	4.24206	0.754506	1.18842	2.40293	0.300754	0.704385	no	0.590322	0.554975	0.999558	1.34129	0.179828	0.640795	0.487342	0.626016	1	2.08562	2.06762	0.0180054	0.0277089	0.00830192	0.019407	NA	NA
945	ENSMUSG00000006270	ENSMUSG00000006270.7	Vax1	19	59166187	4.5	6.5	10	7.5	2.85134	2.85792	2.84828	2.86906	7.23532	0.342999	0.701556	1.33283	0.513546	0.921124	no	0.468334	0.639546	0.999558	-0.363575	0.716175	1	-1.02803	0.303936	0.861937	2.84981	2.86349	-0.0136791	-0.0065821	-0.020776	0.0141939	NA	NA
946	ENSMUSG00000006273	ENSMUSG00000006273.14	Atp6v1b2	8	69088646	12100	13252.5	13736	14342	13.6875	13.7233	13.6865	13.7117	13335.5	-0.0136466	0.0540004	2.52378	0.283118	0.679555	no	-0.249684	0.802832	0.999558	-1.27282	0.20308	0.680934	-0.918407	0.358406	0.91936	13.687	13.7175	-0.0305013	-0.0357866	-0.0252161	-0.0105704	NA	NA
947	ENSMUSG00000006276	ENSMUSG00000006276.10	Eps15l1	8	72340999	915	961	979	987.5	9.92041	9.87934	9.90666	9.89394	956.19	0.0461257	0.0751349	1.6282	0.443037	0.861381	no	0.571594	0.567597	0.999558	1.14766	0.25111	0.755768	0.334433	0.738053	1	9.91353	9.88664	0.0268924	0.0410709	0.012714	0.0283569	NA	NA
948	ENSMUSG00000006281	ENSMUSG00000006281.8	Tep1	14	50824059	119	136.5	114	108	6.89198	6.7934	6.87723	6.79759	115.331	0.0698142	0.227425	5.96689	0.050618	0.222573	no	0.286727	0.774321	0.999558	1.81234	0.0699336	0.370819	1.39497	0.163025	0.65341	6.88461	6.79549	0.0891136	0.0985861	0.0796412	0.0189449	NA	NA
949	ENSMUSG00000006288	ENSMUSG00000006288.8	Ttc5	14	50765415	848.5	831	922	950	9.74152	9.81821	9.76981	9.79178	880.668	-0.086423	0.0895198	4.03935	0.132699	0.428318	no	-0.90523	0.365343	0.999558	-1.80524	0.0710376	0.374449	-0.519528	0.603392	1	9.75567	9.80499	-0.0493286	-0.0766846	-0.0219727	-0.0547119	NA	NA
950	ENSMUSG00000006289	ENSMUSG00000006289.14	Osgep	14	50906478	371.5	444.5	534.5	610.5	8.8428	9.04618	8.79529	8.98358	486.944	-0.0168324	0.120901	33.017	6.7678e-08	2.06492e-06	sigLRT	-0.130317	0.896315	0.999558	-3.89587	9.78474e-05	0.00244122	-3.66003	0.000252181	0.00631144	8.81904	9.01488	-0.195838	-0.203381	-0.188295	-0.0150855	1. Strain Effect	1b. Strain Effect Up-regulated in Low Activity
951	ENSMUSG00000006299	ENSMUSG00000006299.13	Aamp	1	74279840	2809	2994.5	3123	3369.5	11.5771	11.6391	11.5969	11.5826	3104.27	-0.109687	0.0622606	4.21944	0.121272	0.405319	no	-1.67958	0.0930392	0.738	-1.89861	0.0576163	0.327596	0.479761	0.631397	1	11.587	11.6108	-0.0238746	-0.0620521	0.014303	-0.0763551	NA	NA
952	ENSMUSG00000006301	ENSMUSG00000006301.17	Tmbim1	1	74288247	1004.5	1157	1086	959.5	10.1064	9.90402	10.0723	9.99174	1045.29	0.19839	0.153085	9.55234	0.0084282	0.0583021	no	1.21911	0.222803	0.970415	2.73171	0.00630058	0.0687962	1.00712	0.313875	0.874112	10.0893	9.94788	0.141439	0.202339	0.080538	0.121801	NA	NA
953	ENSMUSG00000006304	ENSMUSG00000006304.14	Arpc2	1	74236084	4957	5397.5	5971.5	6041.5	12.4148	12.4784	12.4173	12.4967	5615	0.0177506	0.0959295	4.11188	0.127972	0.418882	no	0.178488	0.85834	0.999558	-1.24834	0.211905	0.697045	-1.49998	0.133619	0.587261	12.416	12.4876	-0.0715417	-0.0636392	-0.0794443	0.0158051	NA	NA
954	ENSMUSG00000006307	ENSMUSG00000006307.16	Kmt2b	7	30568858	1403.5	1538.5	1513	1461.5	10.5793	10.4795	10.5189	10.5205	1475.66	0.150598	0.0872519	5.85351	0.0535706	0.231697	no	1.62809	0.103506	0.765935	2.27868	0.0226858	0.17527	-0.0281197	0.977567	1	10.5491	10.5	0.0491096	0.0997479	-0.00152881	0.101277	NA	NA
955	ENSMUSG00000006310	ENSMUSG00000006310.10	Zbtb32	7	30589681	10	12	12.5	11	3.55817	3.5515	3.54592	3.55815	11.7937	0.342293	0.572279	0.385983	0.824489	0.996454	no	0.559641	0.575724	0.999558	0.279778	0.779648	1	-0.509391	0.610478	1	3.55205	3.55483	-0.0027819	0.00666814	-0.0122319	0.0189001	NA	NA
956	ENSMUSG00000006311	ENSMUSG00000006311.8	Etv2	7	30633616	0	0	0	0	-2.26705	-2.26741	-2.26735	-2.2674	0.0656737	0.659781	6.12048	0.102588	0.949999	0.996454	no	0.107799	0.914155	0.999558	0.179961	0.857183	1	0	1	1	-2.2672	-2.26741	0.000209299	0.000363097	5.55013e-05	0.000307596	NA	NA
957	ENSMUSG00000006313	ENSMUSG00000006313.5	Upk1a	7	30603092	4.5	4	7.5	7	2.49276	2.5042	2.50034	2.51009	5.7193	-0.108909	0.984248	0.565867	0.75357	0.996454	no	-0.108103	0.913914	0.999558	-0.556103	0.578141	1	-0.413477	0.679257	1	2.49655	2.50715	-0.0105975	-0.0114445	-0.00975045	-0.00169409	NA	NA
958	ENSMUSG00000006315	ENSMUSG00000006315.9	Tmem147	7	30727701	936	993	941.5	1035	9.94275	9.94771	9.9628	9.87529	978.17	-0.141137	0.0761043	6.06265	0.0482518	0.215762	no	-1.74231	0.0814535	0.703953	-0.140718	0.888092	1	2.31191	0.0207825	0.185171	9.95277	9.9115	0.0412712	-0.00496639	0.0875087	-0.0924751	NA	NA
959	ENSMUSG00000006333	ENSMUSG00000006333.14	Rps9	7	3703993	4586	4639	4177	4634.5	12.1749	12.1047	12.1993	12.0357	4491.14	-0.127561	0.0811679	19.1864	6.81895e-05	0.00105487	sigLRT	-1.50791	0.131579	0.824034	1.71279	0.0867507	0.422774	3.8397	0.000123185	0.00343543	12.1871	12.0702	0.116902	0.0702215	0.163582	-0.09336	1. Strain Effect	1a. Strain Effect Up-regulated in High Activity
960	ENSMUSG00000006335	ENSMUSG00000006335.16	Tfpt	7	3620324	403	420	450	505	8.74034	8.84381	8.77908	8.77414	441.915	-0.188294	0.113391	5.38421	0.0677383	0.273121	no	-1.54619	0.122059	0.804781	-2.15213	0.0313868	0.21845	0.0433852	0.965394	1	8.75971	8.80897	-0.0492691	-0.103478	0.00493932	-0.108417	NA	NA
961	ENSMUSG00000006342	ENSMUSG00000006342.15	Susd2	10	75636706	67.5	69	75.5	96	6.19257	6.29134	6.20582	6.19727	75.4112	-0.408683	0.32362	2.71017	0.257925	0.644863	no	-1.18988	0.234095	0.983579	-1.5374	0.124194	0.524548	0.15551	0.876419	1	6.1992	6.24431	-0.0451111	-0.0987696	0.00854743	-0.107317	NA	NA
962	ENSMUSG00000006344	ENSMUSG00000006344.17	Ggt5	10	75589340	58.5	56.5	59	57.5	5.79925	5.78653	5.80644	5.76465	55.623	-0.140214	0.333661	0.779653	0.677174	0.996454	no	-0.393876	0.693673	0.999558	0.238688	0.811347	1	0.791205	0.428825	0.979606	5.80284	5.77559	0.0272508	0.0127142	0.0417873	-0.0290732	NA	NA
963	ENSMUSG00000006345	ENSMUSG00000006345.10	Ggt1	10	75561604	38	25	29	32	4.99943	5.06087	5.10138	5.03762	33.3659	-0.897014	0.361717	6.17451	0.0456271	0.20793	no	-2.33745	0.0194158	0.417421	-1.73833	0.0821528	0.409931	1.56468	0.117657	0.547991	5.05041	5.04925	0.00115838	-0.0614361	0.0637529	-0.125189	NA	NA
964	ENSMUSG00000006356	ENSMUSG00000006356.10	Crip2	12	113140236	1417	1536.5	1462.5	1680.5	10.6097	10.6399	10.5795	10.4886	1533.5	-0.176712	0.0761384	6.74689	0.0342713	0.168742	no	-2.1875	0.0287064	0.481249	-0.752282	0.451882	0.968288	2.33066	0.0197715	0.178945	10.5946	10.5643	0.0302836	-0.0302743	0.0908416	-0.121116	NA	NA
965	ENSMUSG00000006360	ENSMUSG00000006360.11	Crip1	12	113146316	97.5	90	112	129	6.61695	6.76401	6.65303	6.69055	103.378	-0.332275	0.248173	7.57269	0.0226783	0.124221	no	-1.25561	0.209259	0.950113	-2.48109	0.0130981	0.118925	-0.692494	0.488627	1	6.63499	6.72728	-0.0922921	-0.147066	-0.0375187	-0.109547	NA	NA
966	ENSMUSG00000006362	ENSMUSG00000006362.16	Cbfa2t3	8	122625141	702	824.5	1189	1143.5	9.76508	10.0339	9.75355	10.0718	972.797	0.074198	0.142024	40.74	1.42367e-09	5.6009e-08	sigLRT	0.492533	0.622342	0.999558	-3.88961	0.000100407	0.00249534	-4.57959	4.65897e-06	0.000198006	9.75932	10.0528	-0.29353	-0.268795	-0.318265	0.0494697	1. Strain Effect	1b. Strain Effect Up-regulated in Low Activity
967	ENSMUSG00000006369	ENSMUSG00000006369.14	Fbln1	15	85205949	204	236.5	182.5	203	7.7391	7.66213	7.74179	7.5978	208.993	-0.169915	0.280595	3.8157	0.148399	0.460834	no	-0.570017	0.568666	0.999558	0.835601	0.403379	0.930591	1.63559	0.101926	0.506148	7.74044	7.62997	0.110476	0.0769714	0.143981	-0.06701	NA	NA
968	ENSMUSG00000006373	ENSMUSG00000006373.10	Pgrmc1	X	36598206	5401.5	5895	5792.5	6471	12.5279	12.5769	12.5094	12.4691	5885.58	-0.121388	0.0714434	2.89933	0.234649	0.609092	no	-1.63984	0.101039	0.760354	-1.2342	0.21713	0.705016	1.08513	0.277866	0.830542	12.5187	12.523	-0.00431939	-0.04895	0.0403112	-0.0892612	NA	NA
969	ENSMUSG00000006378	ENSMUSG00000006378.15	Gcat	15	79030874	195	210.5	172.5	170	7.63977	7.49163	7.64915	7.49503	191.492	-0.0114721	0.185809	14.8285	0.000602602	0.0069975	sigLRT	-0.058841	0.953079	0.999558	2.50245	0.0123337	0.113827	2.5753	0.0100153	0.111189	7.64446	7.49333	0.151132	0.148145	0.154119	-0.00597419	1. Strain Effect	1a. Strain Effect Up-regulated in High Activity
970	ENSMUSG00000006386	ENSMUSG00000006386.15	Tek	4	94739289	388	365.5	304.5	350.5	8.51778	8.46167	8.58035	8.35235	359.021	-0.328623	0.140642	19.7886	5.04609e-05	0.000810037	sigLRT	-2.16974	0.0300265	0.491141	0.97236	0.330872	0.855832	4.01738	5.88485e-05	0.0018172	8.54907	8.40701	0.142057	0.0561149	0.227999	-0.171884	3. Strain Effect in Males Only	3a. Strain Effect in Males Only, Up-regulated in the High Activity Males
971	ENSMUSG00000006389	ENSMUSG00000006389.13	Mpl	4	118442415	0	0.5	3	2.5	0.935161	0.943944	0.933909	0.947804	1.92858	0.507763	1.65205	2.20522	0.332004	0.742505	no	0.282161	0.77782	0.999558	-0.751255	0.452499	0.969021	-1.13104	0.258038	0.807016	0.934535	0.945874	-0.0113389	-0.00878323	-0.0138947	0.00511143	NA	NA
972	ENSMUSG00000006390	ENSMUSG00000006390.15	Elovl1	4	118428093	329.5	343.5	328	299	8.37511	8.23467	8.37813	8.30716	322.205	0.133031	0.154939	7.90002	0.0192545	0.109826	no	0.79477	0.426747	0.999558	2.3209	0.0202923	0.162308	1.20016	0.230079	0.769292	8.37662	8.27091	0.105706	0.140441	0.0709698	0.0694717	NA	NA
973	ENSMUSG00000006392	ENSMUSG00000006392.16	Med8	4	118409337	232	288	421.5	449.5	8.2973	8.62105	8.2192	8.56437	350.093	0.0619371	0.11991	114.193	1.59678e-25	2.03224e-23	sigLRT	0.481992	0.629812	0.999558	-6.75728	1.40606e-11	1.50797e-09	-7.25364	4.05718e-13	5.54135e-11	8.25825	8.59271	-0.334467	-0.323755	-0.345178	0.021423	1. Strain Effect	1b. Strain Effect Up-regulated in Low Activity
974	ENSMUSG00000006395	ENSMUSG00000006395.16	Hyi	4	118359990	47.5	46.5	130.5	107.5	6.12988	6.40379	6.14342	6.46343	80.6142	0.126016	0.305804	56.7648	4.71715e-13	2.66707e-11	sigLRT	0.386322	0.699258	0.999558	-4.7341	2.20032e-06	8.86788e-05	-5.29407	1.19625e-07	7.52603e-06	6.13665	6.43361	-0.296961	-0.273911	-0.320011	0.0460995	1. Strain Effect	1b. Strain Effect Up-regulated in Low Activity
975	ENSMUSG00000006398	ENSMUSG00000006398.15	Cdc20	4	118432901	24	21.5	11	24	4.36614	4.33272	4.3715	4.29165	20.5785	-0.566379	0.62354	4.65654	0.0974643	0.349125	no	-0.849972	0.395341	0.999558	0.723807	0.469184	0.980908	1.8895	0.0588244	0.365267	4.36882	4.31218	0.0566381	0.0334238	0.0798524	-0.0464286	NA	NA
976	ENSMUSG00000006403	ENSMUSG00000006403.13	Adamts4	1	171250421	828	971.5	769.5	651.5	9.81728	9.41035	9.71934	9.56313	804.913	0.416631	0.170405	32.8959	7.19037e-08	2.17928e-06	sigLRT	2.29532	0.0217147	0.432852	5.07973	3.77968e-07	1.85558e-05	1.83576	0.0663934	0.393387	9.76831	9.48674	0.281569	0.406929	0.156208	0.250721	2. Strain Effect in Females Only	2a. Strain Effect in Females Only, Up-regulated in the High Activity Females
977	ENSMUSG00000006411	ENSMUSG00000006411.12	Nectin4	1	171370099	142.5	151	169	172.5	7.22769	7.30825	7.21093	7.29922	153.958	0.0216148	0.174536	6.31937	0.0424391	0.197396	no	0.116614	0.907166	0.999558	-1.59035	0.111755	0.492792	-1.73456	0.0828183	0.451685	7.21931	7.30373	-0.0844202	-0.0805566	-0.0882839	0.00772728	NA	NA
978	ENSMUSG00000006412	ENSMUSG00000006412.10	Pfdn2	1	171345670	1730.5	1755.5	1394	1531.5	10.746	10.5488	10.7972	10.4958	1616.24	-0.152549	0.0671535	124.3	1.0201e-27	1.39858e-25	sigLRT	-2.14269	0.0321383	0.502629	5.78894	7.0834e-09	5.15684e-07	8.7795	1.64208e-18	3.54601e-16	10.7716	10.5223	0.249288	0.197176	0.301401	-0.104225	4. Strain Effect But Magnitude of Change Differs Based on Sex	4b. Strain Effect But Magnitude of Change Differs Based on Sex, Higher Magnitude Change in Males
979	ENSMUSG00000006418	ENSMUSG00000006418.17	Rnf114	2	167492645	1153	1181	1264.5	1343.5	10.235	10.317	10.2854	10.2783	1243.86	-0.133274	0.0770916	5.17346	0.0752658	0.293537	no	-1.62445	0.10428	0.766501	-2.12825	0.0333163	0.227034	0.172689	0.862896	1	10.2602	10.2976	-0.0374465	-0.0820153	0.00712235	-0.0891376	NA	NA
980	ENSMUSG00000006423	ENSMUSG00000006423.15	C330007P06Rik	X	36823737	1171	1293.5	1244.5	1354.5	10.3256	10.3323	10.3241	10.2903	1277.6	-0.0611985	0.0738461	0.998584	0.60696	0.990212	no	-0.777396	0.436925	0.999558	-0.17411	0.861779	1	0.922332	0.356356	0.916999	10.3248	10.3113	0.0135307	-0.00676074	0.0338222	-0.0405829	NA	NA
981	ENSMUSG00000006435	ENSMUSG00000006435.16	Neurl1a	19	47178820	4812	5113.5	5645.5	6024.5	12.3658	12.4717	12.3401	12.4186	5415.46	-0.0427568	0.0927234	7.67158	0.0215842	0.119769	no	-0.442944	0.657806	0.999558	-2.17203	0.0298535	0.211064	-1.5427	0.122903	0.561142	12.3529	12.4452	-0.0922391	-0.10589	-0.0785885	-0.027301	NA	NA
982	ENSMUSG00000006442	ENSMUSG00000006442.10	Srm	4	148591503	775.5	832.5	844	961.5	9.71981	9.79877	9.71985	9.71625	855.392	-0.129419	0.0768398	5.34661	0.0690236	0.276744	no	-1.57813	0.114535	0.786254	-2.15642	0.0310508	0.216914	0.0904511	0.927929	1	9.71983	9.75751	-0.0376748	-0.0789527	0.00360321	-0.0825559	NA	NA
983	ENSMUSG00000006445	ENSMUSG00000006445.3	Epha2	4	141301240	34.5	32	50.5	40.5	5.34071	5.37393	5.36363	5.44251	42.2089	0.27031	0.434268	2.88674	0.236131	0.611478	no	0.587295	0.557006	0.999558	-0.627455	0.530361	1	-1.47482	0.140261	0.602335	5.35217	5.40822	-0.0560521	-0.0332198	-0.0788844	0.0456646	NA	NA
984	ENSMUSG00000006456	ENSMUSG00000006456.10	Rbm14	19	4800569	623.5	766.5	806	772	9.54734	9.51807	9.45664	9.61499	743.342	0.300237	0.0911183	15.9126	0.000350454	0.0043972	sigLRT	3.07994	0.00207045	0.154928	0.680509	0.496182	1	-3.66601	0.000246363	0.00620086	9.50199	9.56653	-0.0645411	0.0292693	-0.158351	0.187621	3. Strain Effect in Males Only	3b. Strain Effect in Males Only, Up-regulated in the Low Activity Males
985	ENSMUSG00000006457	ENSMUSG00000006457.4	Actn3	19	4861216	16	12	22.5	19	4.10183	4.14688	4.1248	4.16858	17.6602	-0.115585	0.497406	4.93369	0.0848523	0.318408	no	-0.218303	0.827193	0.999558	-1.59284	0.111196	0.491947	-1.33564	0.181668	0.688919	4.11332	4.15773	-0.044412	-0.0450414	-0.0437825	-0.00125887	NA	NA
986	ENSMUSG00000006462	ENSMUSG00000006462.6	A530013C23Rik	2	167691177	9	4	9	13	3.13347	3.19146	3.16884	3.18007	9.01974	-1.30425	0.693512	9.45682	0.0088405	0.0604473	no	-1.76263	0.0779633	0.689327	-2.79084	0.00525713	0.0599421	-0.461195	0.644659	1	3.15115	3.18577	-0.0346141	-0.0579922	-0.011236	-0.0467562	NA	NA
987	ENSMUSG00000006463	ENSMUSG00000006463.13	Zdhhc24	19	4878668	465.5	494.5	533.5	547	8.96191	9.01736	9.00602	9.018	512.941	-0.0747433	0.097547	2.03426	0.361631	0.778194	no	-0.7124	0.476217	0.999558	-1.29362	0.195798	0.669021	-0.284682	0.775888	1	8.98396	9.01768	-0.0337164	-0.0554523	-0.0119805	-0.0434718	NA	NA
988	ENSMUSG00000006464	ENSMUSG00000006464.9	Bbs1	19	4886878	1043	1131.5	1194.5	1177	10.1292	10.1401	10.1546	10.1681	1135.87	0.00753713	0.0845283	0.188237	0.910175	0.996454	no	0.0842149	0.932886	0.999558	-0.223969	0.822781	1	-0.342709	0.731818	1	10.1419	10.1541	-0.0121973	-0.0108786	-0.013516	0.00263734	NA	NA
989	ENSMUSG00000006469	ENSMUSG00000006469.13	Slc34a3	2	25228898	2.5	2.5	8	8.5	2.36707	2.41263	2.36432	2.40632	5.24379	0.102679	0.94337	16.8601	0.000218209	0.00291783	sigLRT	0.104621	0.916677	0.999558	-2.62507	0.00866323	0.0878138	-2.60997	0.00905489	0.104004	2.3657	2.40948	-0.043778	-0.0455571	-0.0419989	-0.00355819	1. Strain Effect	1b. Strain Effect Up-regulated in Low Activity
990	ENSMUSG00000006471	ENSMUSG00000006471.18	Ndor1	2	25244821	477	585	551	543.5	9.12562	9.05038	9.04123	9.04938	538.03	0.141269	0.133431	1.92215	0.382482	0.800942	no	0.988213	0.323048	0.999558	1.28586	0.198493	0.673229	-0.116491	0.907264	1	9.08343	9.04988	0.0335452	0.07524	-0.00814964	0.0833896	NA	NA
991	ENSMUSG00000006476	ENSMUSG00000006476.19	Nsmf	2	25054355	19706.5	20134	22485.5	23591.5	14.3391	14.4651	14.3923	14.4285	21756.9	-0.121766	0.0814262	9.75649	0.00761036	0.0539808	no	-1.48619	0.137229	0.835087	-2.9788	0.00289382	0.038265	-0.876581	0.380714	0.939986	14.3657	14.4468	-0.0810971	-0.125993	-0.0362014	-0.0897913	NA	NA
992	ENSMUSG00000006494	ENSMUSG00000006494.11	Pdk1	2	71873224	842.5	861	862	931.5	9.74523	9.77692	9.75293	9.71004	860.139	-0.121486	0.0933283	1.74121	0.418698	0.837602	no	-1.21422	0.224664	0.973402	-0.71326	0.475685	0.985664	1.00271	0.316003	0.876309	9.74908	9.74348	0.00559464	-0.0316974	0.0428867	-0.0745841	NA	NA
993	ENSMUSG00000006498	ENSMUSG00000006498.16	Ptbp1	10	79854427	724	824	797	799.5	9.65864	9.59458	9.63095	9.61833	790.865	0.0853421	0.0868598	2.80415	0.246086	0.627342	no	0.915713	0.359818	0.999558	1.54401	0.122587	0.521644	0.243668	0.807488	1	9.64479	9.60645	0.038341	0.0640624	0.0126196	0.0514428	NA	NA
994	ENSMUSG00000006517	ENSMUSG00000006517.5	Mvd	8	122433601	392	485.5	430.5	442	8.83855	8.73808	8.74391	8.70753	434.736	0.100904	0.14805	3.15291	0.206706	0.563535	no	0.631699	0.527584	0.999558	1.53118	0.125724	0.528583	0.626005	0.531312	1	8.79123	8.72281	0.0684197	0.100467	0.036372	0.0640954	NA	NA
995	ENSMUSG00000006519	ENSMUSG00000006519.11	Cyba	8	122424776	118	115.5	138	155.5	7.00933	7.09528	6.99945	7.04966	131.949	-0.082866	0.192768	3.96272	0.137882	0.439365	no	-0.406318	0.684509	0.999558	-1.58415	0.113159	0.496645	-0.986787	0.323747	0.883148	7.00439	7.07247	-0.0680752	-0.0859457	-0.0502046	-0.035741	NA	NA
996	ENSMUSG00000006522	ENSMUSG00000006522.17	Itih3	14	30908572	441	458	642	586	8.94119	9.09473	9.00379	9.16964	539.468	-0.0113319	0.290012	3.18858	0.203053	0.557693	no	-0.042628	0.965998	0.999558	-1.48305	0.138062	0.556988	-1.42531	0.154068	0.634211	8.97249	9.13219	-0.159698	-0.153544	-0.165853	0.0123087	NA	NA
997	ENSMUSG00000006526	ENSMUSG00000006526.13	Stimate	14	30825590	467	514	566	590	9.02239	9.08564	8.95931	9.07322	526.067	0.0820018	0.109463	8.11681	0.0172766	0.101247	no	0.695531	0.486723	0.999558	-1.32567	0.184949	0.650031	-2.28715	0.0221873	0.193533	8.99085	9.07943	-0.0885806	-0.0632481	-0.113913	0.0506652	NA	NA
998	ENSMUSG00000006527	ENSMUSG00000006527.16	Sfmbt1	14	30714849	910	986.5	952.5	902.5	9.92334	9.80573	9.90799	9.8692	941.502	0.122045	0.0743371	14.0798	0.000876213	0.0095271	sigLRT	1.542	0.123074	0.807475	3.32363	0.000888527	0.0151695	1.13894	0.25473	0.802163	9.91566	9.83747	0.078197	0.117606	0.0387878	0.0788184	1. Strain Effect	1a. Strain Effect Up-regulated in High Activity
999	ENSMUSG00000006529	ENSMUSG00000006529.16	Itih1	14	30929180	0.5	2	0.5	0	0.29149	0.272825	0.280721	0.283604	1.22427	4.27543	2.73034	4.19272	0.122903	0.408973	no	1.40834	0.159031	0.865903	1.74274	0.0813789	0.407277	-0.22013	0.82577	1	0.286105	0.278215	0.00789042	0.0186646	-0.00288374	0.0215483	NA	NA
1000	ENSMUSG00000006538	ENSMUSG00000006538.12	Ihh	1	74945315	4	2	5	2.5	1.76931	1.76879	1.77735	1.78394	3.45577	0.342506	1.24995	0.125173	0.939332	0.996454	no	0.24985	0.802703	0.999558	0.0438622	0.965014	1	-0.319213	0.749565	1	1.77333	1.77636	-0.0030357	0.000513848	-0.00658525	0.0070991	NA	NA
1001	ENSMUSG00000006542	ENSMUSG00000006542.13	Prkag3	1	74738922	1.5	2	0	1	0.72468	0.718686	0.724476	0.720893	1.68214	0.329965	1.96708	0.344365	0.841825	0.996454	no	0.15231	0.878942	0.999558	0.473208	0.636065	1	0.262889	0.792636	1	0.724578	0.719789	0.00478831	0.00599369	0.00358293	0.00241076	NA	NA
1002	ENSMUSG00000006546	ENSMUSG00000006546.3	Cryba2	1	74889934	2	5.5	2	4.5	1.80243	1.79206	1.77537	1.77236	3.45336	0.113281	1.06562	0.552103	0.758774	0.996454	no	0.102844	0.918087	0.999558	0.615158	0.53845	1	0.330855	0.740754	1	1.7889	1.78221	0.00668817	0.0103697	0.00300661	0.00736312	NA	NA
1003	ENSMUSG00000006567	ENSMUSG00000006567.11	Atp7b	8	21992785	67.5	55.5	65	62	5.84106	5.83819	5.87528	5.84938	58.0427	-0.112734	0.326804	0.251767	0.881718	0.996454	no	-0.322206	0.747297	0.999558	0.0116951	0.990669	1	0.468705	0.639281	1	5.85817	5.84378	0.0143832	0.00286739	0.025899	-0.0230316	NA	NA
1004	ENSMUSG00000006574	ENSMUSG00000006574.15	Slc4a1	11	102348824	5	3.5	3.5	1.5	1.7245	1.70553	1.73044	1.72611	3.33181	1.4213	1.23385	3.16064	0.205909	0.562312	no	1.07515	0.282308	0.999558	1.61265	0.10682	0.48023	0.251467	0.801453	1	1.72747	1.71582	0.0116467	0.0189717	0.0043217	0.01465	NA	NA
1005	ENSMUSG00000006575	ENSMUSG00000006575.14	Rundc3a	11	102393403	6320	6447.5	6780	7431	12.6721	12.7838	12.7318	12.7174	6783.7	-0.174179	0.0557443	15.6582	0.000397993	0.00490505	sigLRT	-3.03263	0.00242436	0.167403	-3.81044	0.000138718	0.00328646	0.481446	0.630199	1	12.7019	12.7506	-0.0486619	-0.111725	0.0144008	-0.126125	2. Strain Effect in Females Only	2b. Strain Effect in Females Only, Up-regulated in the Low Activity Females
1006	ENSMUSG00000006576	ENSMUSG00000006576.16	Slc4a3	1	75546266	2762.5	2718	2849	3084.5	11.4193	11.5268	11.5095	11.4415	2854.34	-0.255045	0.107398	5.82956	0.054216	0.233687	no	-2.26116	0.0237491	0.446725	-1.89289	0.058373	0.33059	1.30515	0.19184	0.70685	11.4644	11.4841	-0.0196887	-0.107428	0.0680505	-0.175478	NA	NA
1007	ENSMUSG00000006585	ENSMUSG00000006585.3	Cdt1	8	122568015	20	31	25	25.5	4.70011	4.65999	4.62374	4.64794	25.4401	0.579712	0.444723	1.7582	0.415156	0.834728	no	1.2166	0.223757	0.971592	0.995911	0.319293	0.843071	-0.733039	0.463535	1	4.66192	4.65396	0.00795922	0.0401181	-0.0241997	0.0643178	NA	NA
1008	ENSMUSG00000006586	ENSMUSG00000006586.15	Runx1t1	4	13743436	447	493	542.5	488	8.95846	8.90569	8.914	8.96961	492.246	0.189481	0.155166	1.49539	0.473457	0.887445	no	1.14065	0.254014	0.999558	0.761528	0.446342	0.96435	-0.851492	0.394496	0.951698	8.93623	8.93765	-0.00141531	0.0527714	-0.055602	0.108373	NA	NA
1009	ENSMUSG00000006587	ENSMUSG00000006587.6	Snai3	8	122454208	2.5	1	0.5	1.5	1.01964	1.01007	1.02802	1.00835	2.07136	-0.847922	1.80936	2.89582	0.235061	0.609648	no	-0.437627	0.661657	0.999558	0.768815	0.442003	0.961897	1.37444	0.169304	0.665304	1.02383	1.00921	0.0146214	0.00957304	0.0196698	-0.0100967	NA	NA
1010	ENSMUSG00000006589	ENSMUSG00000006589.8	Aprt	8	122574635	415.5	481	500	518.5	8.91372	8.94203	8.87845	8.92243	482.964	0.030206	0.0990734	1.78011	0.410633	0.830811	no	0.284838	0.775769	0.999558	-0.662209	0.507838	1	-1.05345	0.292137	0.849498	8.89609	8.93223	-0.036142	-0.0283073	-0.0439768	0.0156695	NA	NA
1011	ENSMUSG00000006599	ENSMUSG00000006599.13	Gtf2h1	7	46796103	767	807.5	951	963	9.69846	9.81594	9.73401	9.85512	879.007	0.00651729	0.0833853	20.3714	3.77053e-05	0.000627342	sigLRT	0.074526	0.940592	0.999558	-2.93171	0.00337101	0.0430649	-3.03782	0.00238297	0.038137	9.71623	9.83553	-0.119299	-0.117482	-0.121116	0.00363355	1. Strain Effect	1b. Strain Effect Up-regulated in Low Activity
1012	ENSMUSG00000006611	ENSMUSG00000006611.15	Hfe	13	23702034	185.5	168	146.5	151	7.34135	7.2224	7.39807	7.29196	161.488	0.0456035	0.304591	3.5213	0.171933	0.504863	no	0.140804	0.888025	0.999558	1.33772	0.180986	0.643112	1.14445	0.252437	0.799781	7.36971	7.25718	0.112531	0.118951	0.106111	0.0128395	NA	NA
1013	ENSMUSG00000006638	ENSMUSG00000006638.15	Abhd1	5	30950066	49.5	49	45	52.5	5.55261	5.55721	5.5736	5.51824	47.0482	-0.327624	0.291431	2.12756	0.345148	0.758358	no	-1.06361	0.287505	0.999558	-0.117019	0.906845	1	1.37605	0.168805	0.664398	5.5631	5.53773	0.0253753	-0.00460238	0.0553529	-0.0599553	NA	NA
1014	ENSMUSG00000006641	ENSMUSG00000006641.12	Slc5a6	5	31036036	453	466	425	442.5	8.79217	8.78816	8.848	8.7411	445.111	-0.176831	0.1422	3.42705	0.18023	0.518268	no	-1.1585	0.246659	0.997706	0.0875876	0.930204	1	1.72294	0.0848988	0.458029	8.82008	8.76463	0.055449	0.00400363	0.106894	-0.102891	NA	NA
1015	ENSMUSG00000006642	ENSMUSG00000006642.3	Tcf23	5	30968662	5	6	12.5	11	3.00939	3.05409	2.9993	3.05198	8.17811	0.365262	0.717318	13.3175	0.00128272	0.0130332	sigLRT	0.485012	0.627668	0.999558	-2.1016	0.035588	0.238173	-2.62557	0.00865033	0.100936	3.00434	3.05303	-0.0486911	-0.0446988	-0.0526835	0.00798466	1. Strain Effect	1b. Strain Effect Up-regulated in Low Activity
1016	ENSMUSG00000006649	ENSMUSG00000006649.17	Nphs1	7	30458315	31	27.5	25	28.5	4.8445	4.82398	4.86034	4.82078	28.736	-0.143693	0.37492	1.75443	0.415939	0.835505	no	-0.357956	0.720376	0.999558	0.59452	0.552165	1	1.09935	0.271616	0.822127	4.85242	4.82238	0.0300408	0.0205257	0.0395559	-0.0190302	NA	NA
1017	ENSMUSG00000006651	ENSMUSG00000006651.8	Aplp1	7	30434982	28758.5	32751	32562	33392	14.9861	14.9714	14.9352	14.9642	31995.5	0.0621784	0.0708375	0.828762	0.660749	0.996454	no	0.887574	0.37477	0.999558	0.454792	0.649259	1	-0.800349	0.423509	0.975371	14.9607	14.9678	-0.00713772	0.0147723	-0.0290478	0.0438201	NA	NA
1018	ENSMUSG00000006673	ENSMUSG00000006673.14	Qrich1	9	108516806	1661	1877	1922.5	1841	10.8463	10.8139	10.8214	10.8563	1827.22	0.0984878	0.0638325	2.38362	0.303671	0.708653	no	1.46066	0.144109	0.842491	0.991159	0.321608	0.845278	-1.07437	0.282658	0.838009	10.8339	10.8351	-0.00125341	0.032375	-0.0348818	0.0672568	NA	NA
1019	ENSMUSG00000006675	ENSMUSG00000006675.10	P4htm	9	108578862	1405	1609	1733	1830	10.6298	10.745	10.6146	10.6908	1632.64	-0.0557035	0.0752621	14.5826	0.000681427	0.00775221	sigLRT	-0.699525	0.484224	0.999558	-2.99505	0.00274398	0.0368013	-1.98738	0.0468806	0.315366	10.6222	10.7179	-0.0957172	-0.115177	-0.0762574	-0.0389196	1. Strain Effect	1b. Strain Effect Up-regulated in Low Activity
1020	ENSMUSG00000006676	ENSMUSG00000006676.16	Usp19	9	108490602	2681	3008	2819	2809.5	11.5114	11.4137	11.4888	11.4379	2827.58	0.0692814	0.0778745	8.17087	0.0168159	0.0992393	no	0.847012	0.396988	0.999558	2.42766	0.0151967	0.132257	1.22613	0.220148	0.753232	11.5001	11.4258	0.0743156	0.0976898	0.0509415	0.0467483	NA	NA
1021	ENSMUSG00000006678	ENSMUSG00000006678.6	Pola1	X	93304767	93.5	106.5	116.5	99.5	6.75266	6.69593	6.69319	6.76568	106.283	0.398674	0.208881	3.68971	0.158048	0.478495	no	1.79231	0.0730832	0.675683	1.12343	0.261256	0.770199	-1.41036	0.158435	0.644548	6.72292	6.73081	-0.00788527	0.0567243	-0.0724949	0.129219	NA	NA
1022	ENSMUSG00000006699	ENSMUSG00000006699.17	Cdc42	4	137319696	6067.5	6301.5	6249.5	6643.5	12.6193	12.6226	12.6563	12.5891	6307.64	-0.0984287	0.0574222	5.36256	0.0684756	0.275117	no	-1.66058	0.0967971	0.749004	-0.105154	0.916254	1	2.24144	0.0249978	0.209748	12.6378	12.6059	0.0319538	-0.00325846	0.067166	-0.0704244	NA	NA
1023	ENSMUSG00000006705	ENSMUSG00000006705.13	Pknox1	17	31564734	285	321	337	348.5	8.31247	8.36013	8.29281	8.34406	321.812	0.0117014	0.122122	2.55109	0.279278	0.674444	no	0.0878343	0.930008	0.999558	-0.992116	0.321141	0.845064	-1.10389	0.269642	0.820191	8.30264	8.3521	-0.0494574	-0.0476606	-0.0512541	0.00359347	NA	NA
1024	ENSMUSG00000006711	ENSMUSG00000006711.15	D130043K22Rik	13	24845135	645	724.5	696.5	633	9.4646	9.29558	9.44773	9.40017	679.175	0.202569	0.107876	14.2866	0.000790127	0.00874891	sigLRT	1.75607	0.0790756	0.693778	3.40384	0.000664447	0.0120795	0.924966	0.354984	0.915385	9.45617	9.34788	0.10829	0.169016	0.0475635	0.121453	1. Strain Effect	1a. Strain Effect Up-regulated in High Activity
1025	ENSMUSG00000006715	ENSMUSG00000006715.11	Gmnn	13	24751845	48.5	47	55	58.5	5.68011	5.74164	5.71332	5.71917	52.7385	-0.276424	0.284471	2.32049	0.31341	0.721293	no	-0.924559	0.355195	0.999558	-1.43134	0.152332	0.586218	-0.122532	0.902477	1	5.69672	5.73041	-0.0336905	-0.0615371	-0.00584386	-0.0556932	NA	NA
1026	ENSMUSG00000006717	ENSMUSG00000006717.7	Acot13	13	24817948	1160	1181.5	1068	1216.5	10.2042	10.1832	10.2732	10.0893	1169.63	-0.245318	0.0837969	22.0819	1.60319e-05	0.000293827	sigLRT	-2.74605	0.00603178	0.248947	0.512153	0.608544	1	4.38132	1.17965e-05	0.00044512	10.2387	10.1362	0.102466	0.0210139	0.183918	-0.162904	3. Strain Effect in Males Only	3a. Strain Effect in Males Only, Up-regulated in the High Activity Males
1027	ENSMUSG00000006720	ENSMUSG00000006720.16	Zfp184	13	21945094	48.5	58	63.5	60	5.81225	5.8175	5.77205	5.8042	55.8816	0.139917	0.286584	0.609555	0.737288	0.996454	no	0.46056	0.645114	0.999558	-0.0907982	0.927653	1	-0.7319	0.46423	1	5.79215	5.81085	-0.0187008	-0.00524452	-0.0321572	0.0269127	NA	NA
1028	ENSMUSG00000006724	ENSMUSG00000006724.12	Cyp27b1	10	127048250	6.5	8.5	9.5	5	2.99667	2.98238	2.99049	3.01819	8.03415	1.02366	0.805334	1.72389	0.42234	0.841966	no	1.19065	0.233793	0.983579	0.652464	0.514102	1	-1.03801	0.299265	0.856804	2.99358	3.00029	-0.00670708	0.0142861	-0.0277003	0.0419864	NA	NA
1029	ENSMUSG00000006728	ENSMUSG00000006728.12	Cdk4	10	127063534	990.5	1090.5	1082	1157	10.0675	10.1038	10.0725	10.0445	1077.42	-0.0979982	0.0754745	1.73508	0.419983	0.839164	no	-1.22026	0.222367	0.969896	-1.00398	0.315386	0.838641	0.723136	0.469597	1	10.07	10.0741	-0.00409321	-0.0362131	0.0280267	-0.0642398	NA	NA
1030	ENSMUSG00000006731	ENSMUSG00000006731.10	B4galnt1	10	127165225	2168	2268.5	2607.5	2762	11.1937	11.3318	11.2008	11.2904	2447.71	-0.0679241	0.0661385	25.2968	3.21262e-06	6.92958e-05	sigLRT	-0.973102	0.330503	0.999558	-3.9997	6.34231e-05	0.0016642	-2.60749	0.00912086	0.104294	11.1973	11.3111	-0.113838	-0.138088	-0.0895887	-0.0484989	1. Strain Effect	1b. Strain Effect Up-regulated in Low Activity
1031	ENSMUSG00000006732	ENSMUSG00000006732.14	Mettl1	10	127041414	206	200.5	244	236.5	7.69154	7.78475	7.76164	7.80678	217.39	-0.11348	0.130059	6.31756	0.0424776	0.197518	no	-0.82306	0.410474	0.999558	-2.14871	0.0316571	0.219614	-0.999488	0.317559	0.878184	7.72659	7.79576	-0.0691704	-0.0932086	-0.0451322	-0.0480764	NA	NA
1032	ENSMUSG00000006736	ENSMUSG00000006736.9	Tspan31	10	127067280	893	941	1000.5	1023.5	9.8823	9.93226	9.91289	9.90158	960.892	-0.0954545	0.0731962	2.38854	0.302925	0.707833	no	-1.22284	0.221389	0.968116	-1.41329	0.157571	0.59696	0.3196	0.749272	1	9.89759	9.91692	-0.0193231	-0.0499575	0.0113114	-0.0612689	NA	NA
1033	ENSMUSG00000006740	ENSMUSG00000006740.14	Kif5b	18	6201002	7683	8237	7755.5	7125.5	12.9622	12.7914	12.9587	12.891	7665.85	0.144057	0.0512951	49.5513	1.73805e-11	8.52873e-10	sigLRT	2.73739	0.00619282	0.251553	6.38589	1.70405e-10	1.5605e-08	2.51665	0.0118476	0.124894	12.9605	12.8412	0.11924	0.170775	0.0677061	0.103069	4. Strain Effect But Magnitude of Change Differs Based on Sex	4a. Strain Effect But Magnitude of Change Differs Based on Sex, Higher Magnitude Change in Females
1034	ENSMUSG00000006763	ENSMUSG00000006763.14	Saal1	7	46686108	259.5	259	277.5	273	8.04928	8.0632	8.08099	8.08056	268.902	-0.0312228	0.129912	0.0905978	0.955712	0.996454	no	-0.221806	0.824465	0.999558	-0.27462	0.783608	1	0.0391256	0.96879	1	8.06514	8.07188	-0.00674323	-0.0139128	0.000426329	-0.0143391	NA	NA
1035	ENSMUSG00000006764	ENSMUSG00000006764.8	Tph2	10	115078641	19	21.5	25.5	27	4.54492	4.57775	4.52919	4.5749	23.6011	0.139051	0.400083	3.56946	0.167843	0.497332	no	0.33315	0.739021	0.999558	-1.02729	0.304284	0.826175	-1.46289	0.143497	0.611107	4.53705	4.57632	-0.0392692	-0.0328273	-0.0457112	0.0128839	NA	NA
1036	ENSMUSG00000006777	ENSMUSG00000006777.7	Krt23	11	99477974	4	3.5	1.5	1	1.79818	1.78647	1.82338	1.7936	3.56453	-0.434344	1.55323	2.30177	0.316357	0.72422	no	-0.260402	0.794554	0.999558	0.749793	0.453379	0.969429	1.18015	0.237939	0.780292	1.81078	1.79003	0.0207483	0.0117132	0.0297833	-0.0180701	NA	NA
1037	ENSMUSG00000006782	ENSMUSG00000006782.16	Cnp	11	100574904	11305.5	12866	12409.5	11318.5	13.6161	13.4405	13.5256	13.5383	11950.3	0.285384	0.222827	2.63195	0.268213	0.6603	no	1.28074	0.200284	0.933026	1.61094	0.107194	0.481093	-0.200349	0.841208	1	13.5708	13.4894	0.081418	0.175613	-0.0127773	0.188391	NA	NA
1038	ENSMUSG00000006784	ENSMUSG00000006784.14	Ttc25	11	100545607	55.5	59.5	61.5	57.5	5.73585	5.71868	5.71995	5.74248	53.2814	0.188786	0.328784	0.331183	0.847392	0.996454	no	0.536635	0.59152	0.999558	0.354302	0.723113	1	-0.404511	0.685837	1	5.7279	5.73058	-0.00268189	0.0171692	-0.022533	0.0397021	NA	NA
1039	ENSMUSG00000006800	ENSMUSG00000006800.14	Sulf2	2	166073089	2015.5	2262	2487	2531	11.1433	11.2104	11.0571	11.2197	2291.84	0.134121	0.0909621	15.3634	0.000461199	0.00556803	sigLRT	1.3985	0.161964	0.871327	-1.45552	0.145525	0.572992	-3.42319	0.000618901	0.0130994	11.1002	11.215	-0.114824	-0.0671151	-0.162534	0.0954187	1. Strain Effect	1b. Strain Effect Up-regulated in Low Activity
1040	ENSMUSG00000006818	ENSMUSG00000006818.5	Sod2	17	13006846	5525.5	5693.5	5731.5	5827	12.4661	12.4397	12.5156	12.444	5667.03	-0.0643624	0.0751182	4.17422	0.124045	0.411317	no	-0.82638	0.408588	0.999558	0.680731	0.496042	1	1.84894	0.0644662	0.38547	12.4909	12.4419	0.0489639	0.0263799	0.071548	-0.0451681	NA	NA
1041	ENSMUSG00000006850	ENSMUSG00000006850.8	Tmco6	18	36735039	128.5	170.5	179	206	7.42942	7.53497	7.32545	7.44645	173.859	0.0533774	0.157725	12.4595	0.00196993	0.018395	sigLRT	0.321814	0.747594	0.999558	-2.15707	0.0310001	0.216655	-2.50905	0.0121055	0.126642	7.37744	7.49071	-0.113271	-0.105546	-0.120996	0.0154505	1. Strain Effect	1b. Strain Effect Up-regulated in Low Activity
1042	ENSMUSG00000006906	ENSMUSG00000006906.10	Stambp	6	83543211	643.5	663	647	720	9.37953	9.41692	9.41671	9.35421	672.458	-0.161979	0.0816507	4.15681	0.12513	0.413753	no	-1.86215	0.0625814	0.643431	-0.991255	0.321561	0.845278	1.63889	0.101237	0.503898	9.39812	9.38557	0.012556	-0.0373888	0.0625007	-0.0998896	NA	NA
1043	ENSMUSG00000006920	ENSMUSG00000006920.14	Ezh1	11	101191115	1726	1938.5	1861.5	1823	10.8779	10.7734	10.8126	10.802	1805.41	0.135588	0.0614513	12.65	0.00179096	0.0170123	sigLRT	2.0852	0.0370515	0.527712	3.33554	0.000851328	0.0146597	0.372634	0.709421	1	10.8453	10.7877	0.0575566	0.1045	0.0106127	0.0938878	2. Strain Effect in Females Only	2a. Strain Effect in Females Only, Up-regulated in the High Activity Females
1044	ENSMUSG00000006930	ENSMUSG00000006930.15	Hap1	11	100347327	2830	2393	2383	2732.5	11.3429	11.3544	11.4392	11.2311	2620.82	-0.297455	0.217786	3.98579	0.1363	0.435891	no	-1.64753	0.0994481	0.755858	0.0802899	0.936007	1	2.40932	0.0159823	0.154459	11.391	11.2927	0.0983269	-0.0114989	0.208153	-0.219652	NA	NA
1045	ENSMUSG00000006931	ENSMUSG00000006931.15	P3h4	11	100408456	368	382.5	340.5	355.5	8.54139	8.45436	8.51539	8.41358	359.609	-0.0109158	0.174322	4.33739	0.114327	0.389512	no	-0.0595338	0.952527	0.999558	1.33647	0.181395	0.643627	1.41108	0.158221	0.643925	8.52839	8.43397	0.0944191	0.0870229	0.101815	-0.0147924	NA	NA
1046	ENSMUSG00000006932	ENSMUSG00000006932.17	Ctnnb1	9	120929216	10107.5	10634	10989.5	10977	13.3802	13.3715	13.4199	13.385	10734.5	-0.0348986	0.0539926	1.66495	0.434971	0.853609	no	-0.634841	0.525532	0.999558	0.326912	0.743735	1	1.22437	0.220814	0.754189	13.4001	13.3783	0.0218024	0.00867617	0.0349286	-0.0262524	NA	NA
1047	ENSMUSG00000006941	ENSMUSG00000006941.5	Eif1b	9	120492232	2193.5	2342.5	2540	2756	11.2036	11.3177	11.2252	11.2833	2452	-0.0805722	0.0700612	13.6366	0.00109355	0.0114311	sigLRT	-1.08987	0.27577	0.999558	-3.12865	0.00175612	0.0261292	-1.5792	0.114289	0.538347	11.2144	11.3005	-0.086144	-0.114133	-0.0581554	-0.0559773	1. Strain Effect	1b. Strain Effect Up-regulated in Low Activity
1048	ENSMUSG00000006958	ENSMUSG00000006958.14	Chrd	16	20733127	1329	1467.5	1470.5	1559.5	10.5138	10.526	10.4437	10.461	1438.03	0.00202318	0.108487	0.122823	0.940436	0.996454	no	0.0182331	0.985453	0.999558	-0.221584	0.824638	1	-0.245999	0.805683	1	10.4787	10.4935	-0.014762	-0.0122223	-0.0173018	0.0050795	NA	NA
1049	ENSMUSG00000006998	ENSMUSG00000006998.16	Psmd2	16	20651652	4213	4404	4875	4853.5	12.1155	12.1789	12.1531	12.1919	4578.56	-0.034394	0.045285	10.6314	0.00491394	0.0382495	sigLRT	-0.732553	0.463831	0.999558	-2.68238	0.00731012	0.0772335	-1.64323	0.100336	0.501366	12.1343	12.1854	-0.0511534	-0.0634282	-0.0388785	-0.0245497	1. Strain Effect	1b. Strain Effect Up-regulated in Low Activity
1050	ENSMUSG00000007021	ENSMUSG00000007021.5	Syngr3	17	24685092	3153.5	3002.5	2979.5	3215	11.5697	11.5823	11.6852	11.5376	3099.43	-0.22886	0.0887748	11.3573	0.00341811	0.0287421	sigLRT	-2.45908	0.0139292	0.372358	-0.27287	0.784953	1	3.20466	0.00135221	0.0243611	11.6274	11.5599	0.0674886	-0.01258	0.147557	-0.160137	3. Strain Effect in Males Only	3a. Strain Effect in Males Only, Up-regulated in the High Activity Males
1051	ENSMUSG00000007029	ENSMUSG00000007029.16	Vars	17	35000987	885	1026.5	956.5	976.5	9.95649	9.8795	9.91458	9.88856	962.962	0.0761786	0.0770282	5.50623	0.0637289	0.261943	no	0.930731	0.351993	0.999558	2.06748	0.0386889	0.252656	0.739001	0.459906	1	9.93554	9.88403	0.0515078	0.076989	0.0260267	0.0509623	NA	NA
1052	ENSMUSG00000007030	ENSMUSG00000007030.8	Vwa7	17	35016579	6.5	12	9	5	3.21744	3.16327	3.19806	3.19645	9.28863	1.26475	0.714402	6.49122	0.0389449	0.185685	no	1.6531	0.0983113	0.752617	2.36687	0.0179391	0.148681	0.0953715	0.92402	1	3.20775	3.17986	0.0278914	0.0541702	0.00161256	0.0525577	NA	NA
1053	ENSMUSG00000007033	ENSMUSG00000007033.4	Hspa1l	17	34972703	165.5	156	164.5	185	7.35536	7.42977	7.41884	7.37102	168.59	-0.293116	0.158949	3.56725	0.168028	0.497467	no	-1.73273	0.0831445	0.709211	-1.48903	0.136479	0.553606	0.963156	0.335469	0.894287	7.3871	7.40039	-0.013291	-0.0744066	0.0478247	-0.122231	NA	NA
1054	ENSMUSG00000007034	ENSMUSG00000007034.15	Slc44a4	17	34914466	1	3	4.5	5	1.71295	1.73012	1.70238	1.72318	3.28587	0.784896	1.21191	4.74013	0.0934749	0.339209	no	0.604243	0.545682	0.999558	-1.03815	0.299199	0.821144	-1.68777	0.0914557	0.477212	1.70766	1.72665	-0.0189861	-0.0171689	-0.0208033	0.00363445	NA	NA
1055	ENSMUSG00000007035	ENSMUSG00000007035.15	Msh5	17	35028605	5	6	5	3.5	2.3738	2.35414	2.36715	2.37545	5.19818	1.14795	0.881265	1.98145	0.371307	0.789063	no	1.22396	0.220968	0.967161	1.22986	0.21875	0.707849	-0.482037	0.629779	1	2.37048	2.36479	0.00568149	0.0196638	-0.00830087	0.0279647	NA	NA
1056	ENSMUSG00000007036	ENSMUSG00000007036.15	Abhd16a	17	35089263	1480.5	1488.5	1573.5	1703	10.5531	10.6668	10.5959	10.5971	1557.63	-0.166277	0.0679331	12.2415	0.0021968	0.0201311	sigLRT	-2.30733	0.0210364	0.428807	-3.29507	0.000983974	0.016439	-0.0214035	0.982924	1	10.5745	10.6319	-0.0574487	-0.113612	-0.00128575	-0.112326	2. Strain Effect in Females Only	2b. Strain Effect in Females Only, Up-regulated in the Low Activity Females
1057	ENSMUSG00000007038	ENSMUSG00000007038.5	Neu1	17	34931253	1033.5	1131	1108.5	1145	10.1137	10.1143	10.1263	10.1151	1112.01	-0.0154676	0.0854457	0.0728021	0.964253	0.996454	no	-0.169584	0.865337	0.999558	0.0151027	0.98795	1	0.25444	0.799155	1	10.12	10.1147	0.00530773	-0.000587785	0.0112032	-0.011791	NA	NA
1058	ENSMUSG00000007039	ENSMUSG00000007039.12	Ddah2	17	35059035	277.5	291.5	277.5	314.5	8.20722	8.20889	8.20179	8.13744	292.6	-0.13226	0.143743	1.69156	0.429221	0.848923	no	-0.854745	0.392692	0.999558	0.00728515	0.994187	1	1.2077	0.227164	0.763986	8.20451	8.17316	0.0313424	-0.00166959	0.0643544	-0.066024	NA	NA
1059	ENSMUSG00000007041	ENSMUSG00000007041.9	Clic1	17	35049966	229.5	209	218.5	240	7.75563	7.8054	7.81393	7.79015	222.187	-0.158713	0.162638	1.08993	0.579863	0.971479	no	-0.909505	0.363084	0.999558	-0.887787	0.374655	0.901679	0.398448	0.6903	1	7.78478	7.79778	-0.0129915	-0.0497706	0.0237876	-0.0735583	NA	NA
1060	ENSMUSG00000007050	ENSMUSG00000007050.17	Lsm2	17	34981862	179.5	170.5	189	199.5	7.49997	7.53681	7.54912	7.53068	185.057	-0.135586	0.151924	0.862144	0.649812	0.996454	no	-0.83649	0.402879	0.999558	-0.760921	0.446704	0.964614	0.421982	0.673038	1	7.52455	7.53375	-0.00919939	-0.0368353	0.0184365	-0.0552717	NA	NA
1061	ENSMUSG00000007080	ENSMUSG00000007080.14	Pole	5	110286306	33	41	35.5	37.5	5.17823	5.15826	5.14014	5.14989	35.756	0.198694	0.332526	0.40141	0.818154	0.996454	no	0.562518	0.573763	0.999558	0.532463	0.594405	1	-0.267602	0.789006	1	5.15918	5.15408	0.00510609	0.0199611	-0.00974896	0.0297101	NA	NA
1062	ENSMUSG00000007097	ENSMUSG00000007097.14	Atp1a2	1	172271709	23110.5	26716	19750.5	20461	14.6269	14.3221	14.5713	14.3043	22697.7	0.0523505	0.0804339	94.7887	2.61148e-21	2.73521e-19	sigLRT	0.64785	0.517082	0.999558	7.30728	2.72609e-13	3.69177e-11	6.38764	1.68466e-10	1.69313e-08	14.5991	14.3132	0.285909	0.304825	0.266994	0.0378312	1. Strain Effect	1a. Strain Effect Up-regulated in High Activity
1063	ENSMUSG00000007107	ENSMUSG00000007107.6	Atp1a4	1	172223513	0	1.5	2.5	3.5	0.862573	0.872851	0.849725	0.867742	1.81505	2.80562	1.68061	8.54569	0.013942	0.0860634	no	1.57763	0.114652	0.786254	-0.769464	0.441618	0.961859	-2.59197	0.00954281	0.107694	0.856149	0.870296	-0.0141473	-0.0102777	-0.0180168	0.00773905	NA	NA
1064	ENSMUSG00000007122	ENSMUSG00000007122.11	Casq1	1	172209894	14	12	18	18.5	4.06598	4.08718	4.07943	4.0939	17.0782	-0.085132	0.533542	0.704518	0.703098	0.996454	no	-0.152178	0.879047	0.999558	-0.647649	0.517212	1	-0.437747	0.66157	1	4.0727	4.09054	-0.0178348	-0.0212072	-0.0144624	-0.0067447	NA	NA
1065	ENSMUSG00000007207	ENSMUSG00000007207.10	Stx1a	5	135023482	2084.5	2237.5	1818	2157	11.064	11.0296	11.0726	10.8531	2072.53	-0.260227	0.147569	10.0102	0.00670359	0.0488807	sigLRT	-1.67291	0.094346	0.742335	0.586215	0.557731	1	2.94719	0.00320678	0.0478472	11.0683	10.9413	0.126984	0.0344247	0.219544	-0.185119	1. Strain Effect	1a. Strain Effect Up-regulated in High Activity
1066	ENSMUSG00000007209	ENSMUSG00000007209.4	Ceacam9	7	16721929	0	0	0	0.5	-1.0134	-1.00808	-1.01125	-1.0135	0.490148	-2.52834	3.49795	0.695573	0.70625	0.996454	no	-0.660576	0.508884	0.999558	-0.622454	0.533643	1	0.316727	0.751451	1	-1.01233	-1.01079	-0.00153889	-0.00532569	0.00224791	-0.0075736	NA	NA
1067	ENSMUSG00000007216	ENSMUSG00000007216.6	Zfp775	6	48602063	154.5	163	127	158.5	7.31797	7.23893	7.30975	7.14585	153.413	-0.234542	0.159644	17.8084	0.000135819	0.0019249	sigLRT	-1.38785	0.165184	0.877566	1.71815	0.0857689	0.420992	3.59296	0.000326941	0.00785641	7.31386	7.19239	0.121467	0.0790393	0.163896	-0.0848563	1. Strain Effect	1a. Strain Effect Up-regulated in High Activity
1068	ENSMUSG00000007279	ENSMUSG00000007279.14	Scube2	7	109798676	36.5	20.5	34.5	30	4.81248	4.87493	4.90397	4.87823	29.4964	-0.72228	0.436091	3.28682	0.19332	0.540938	no	-1.54839	0.121528	0.803781	-1.59733	0.110193	0.489405	0.571152	0.567897	1	4.85823	4.87658	-0.0183533	-0.0624471	0.0257406	-0.0881877	NA	NA
1069	ENSMUSG00000007338	ENSMUSG00000007338.10	Mrpl49	19	6053622	812	832	892.5	911.5	9.72683	9.77175	9.7544	9.75461	862.825	-0.0706318	0.0757108	1.77364	0.411964	0.83198	no	-0.874329	0.381939	0.999558	-1.24542	0.212979	0.697992	-0.00521901	0.995836	1	9.74061	9.76318	-0.0225659	-0.0449198	-0.000212099	-0.0447077	NA	NA
1070	ENSMUSG00000007379	ENSMUSG00000007379.15	Dennd2c	3	103102604	13.5	11	11	9.5	3.48571	3.48387	3.52445	3.49267	11.3435	-0.495546	0.57229	1.80494	0.405567	0.825318	no	-0.811947	0.416822	0.999558	0.0642649	0.948759	1	1.25297	0.210216	0.735938	3.50508	3.48827	0.0168128	0.00184133	0.0317843	-0.029943	NA	NA
1071	ENSMUSG00000007411	ENSMUSG00000007411.16	Mark3	12	111574523	1576	1729	1850.5	1860.5	10.7582	10.7897	10.7591	10.8023	1755.94	0.0170905	0.0574203	3.75016	0.153342	0.470468	no	0.284233	0.776232	0.999558	-1.08533	0.277776	0.793434	-1.48072	0.138681	0.598954	10.7586	10.796	-0.0373835	-0.0315535	-0.0432135	0.01166	NA	NA
1072	ENSMUSG00000007415	ENSMUSG00000007415.15	Gatad1	5	3632932	1509.5	1551.5	1675	1726	10.6311	10.6589	10.6418	10.6658	1607.42	-0.0058742	0.0709467	1.19103	0.551277	0.948836	no	-0.0808264	0.93558	0.999558	-0.781229	0.434668	0.955655	-0.664423	0.506419	1	10.6365	10.6623	-0.0258849	-0.0277442	-0.0240257	-0.0037185	NA	NA
1073	ENSMUSG00000007440	ENSMUSG00000007440.10	Pcdha11	18	37005203	161.5	183.5	162.5	215.5	7.42293	7.51593	7.38295	7.34494	173.205	-0.314006	0.274813	1.51009	0.469989	0.884441	no	-1.0717	0.283853	0.999558	-1.05291	0.292383	0.812973	0.467297	0.640287	1	7.40294	7.43044	-0.0274946	-0.0929998	0.0380106	-0.13101	NA	NA
1074	ENSMUSG00000007457	ENSMUSG00000007457.3	2310003L06Rik	5	87969459	0	0	0	0	-2.2674	-2.26743	-2.26697	-2.26742	0.0754263	-0.782813	6.12048	0.119826	0.941847	0.996454	no	-0.127901	0.898228	0.999558	0	1	1	0.194174	0.84604	1	-2.26719	-2.26743	0.000238533	3.05621e-05	0.000446504	-0.000415942	NA	NA
1075	ENSMUSG00000007458	ENSMUSG00000007458.14	M6pr	6	122308720	2413	2467	2463.5	2459	11.2749	11.2107	11.3083	11.2273	2446.78	-0.0224631	0.0529269	15.5082	0.00042898	0.00522646	sigLRT	-0.404566	0.685796	0.999558	2.35129	0.0187086	0.153433	2.91885	0.00351325	0.0514354	11.2916	11.219	0.0726447	0.0642368	0.0810525	-0.0168157	1. Strain Effect	1a. Strain Effect Up-regulated in High Activity
1076	ENSMUSG00000007476	ENSMUSG00000007476.18	Lrrc8a	2	30237715	751.5	790	889.5	791	9.6153	9.59201	9.6879	9.70064	805.158	0.0600045	0.108163	0.334952	0.845797	0.996454	no	0.518569	0.604061	0.999558	0.47635	0.633825	1	-0.256368	0.797667	1	9.6516	9.64632	0.00527329	0.0232863	-0.0127397	0.036026	NA	NA
1077	ENSMUSG00000007480	ENSMUSG00000007480.4	Mc5r	18	68337596	23	26.5	32.5	35.5	4.81287	4.86947	4.8086	4.83828	28.6209	-0.172605	0.384739	3.5861	0.166452	0.494726	no	-0.425643	0.670368	0.999558	-1.53079	0.125821	0.528731	-0.896093	0.370203	0.929507	4.81074	4.85388	-0.0431384	-0.0566005	-0.0296763	-0.0269243	NA	NA
1078	ENSMUSG00000007564	ENSMUSG00000007564.15	Ppp2r1a	17	20945311	11215.5	12091	11472	11891	13.5405	13.4973	13.5494	13.4794	11729	-0.0367	0.0555848	8.39767	0.015013	0.0910041	no	-0.649582	0.515962	0.999558	1.50532	0.132243	0.542969	2.42159	0.0154527	0.150524	13.545	13.4883	0.0566573	0.0432636	0.070051	-0.0267875	NA	NA
1079	ENSMUSG00000007570	ENSMUSG00000007570.16	Fance	17	28313519	281.5	366	335.5	373.5	8.42511	8.41755	8.32708	8.37626	335.426	0.114173	0.121963	1.25568	0.533744	0.936546	no	0.871134	0.383681	0.999558	0.195159	0.845268	1	-1.02669	0.304567	0.8625	8.3761	8.3969	-0.0208072	0.00756032	-0.0491748	0.0567351	NA	NA
1080	ENSMUSG00000007589	ENSMUSG00000007589.9	Tinf2	14	55674689	294	281	298	304	8.18403	8.23788	8.24974	8.21358	298.956	-0.182439	0.123474	2.31	0.315058	0.722766	no	-1.37857	0.168027	0.884241	-1.20736	0.227292	0.721158	0.74258	0.457736	1	8.21689	8.22573	-0.00884337	-0.0538474	0.0361607	-0.0900081	NA	NA
1081	ENSMUSG00000007591	ENSMUSG00000007591.15	Tssk4	14	55650184	4	7	4	7	2.57354	2.58189	2.57295	2.57183	6.02183	-0.293791	0.965274	0.15325	0.926237	0.996454	no	-0.28657	0.774441	0.999558	-0.359633	0.719121	1	0.0493598	0.960633	1	2.57325	2.57686	-0.00361314	-0.00835318	0.00112689	-0.00948006	NA	NA
1082	ENSMUSG00000007594	ENSMUSG00000007594.10	Hapln4	8	70083457	3902	4400.5	2779	2766	11.9902	11.4793	11.9716	11.5153	3511.56	0.0802727	0.0924113	220.04	1.6552e-48	4.6382e-46	sigLRT	0.830759	0.40611	0.999558	10.6316	2.12507e-26	7.63116e-24	9.45015	3.3834e-21	8.79135e-19	11.9809	11.4973	0.483609	0.510953	0.456265	0.0546878	1. Strain Effect	1a. Strain Effect Up-regulated in High Activity
1083	ENSMUSG00000007603	ENSMUSG00000007603.9	Dus3l	17	56764757	1384.5	1377	1332	1427.5	10.4175	10.4207	10.4818	10.3731	1375.07	-0.167295	0.0707572	10.462	0.00534831	0.0408168	sigLRT	-2.22859	0.0258412	0.463802	-0.0965996	0.923044	1	3.0493	0.00229378	0.0370999	10.4497	10.3969	0.052773	-0.00315266	0.108699	-0.111851	3. Strain Effect in Males Only	3a. Strain Effect in Males Only, Up-regulated in the High Activity Males
1084	ENSMUSG00000007610	ENSMUSG00000007610.15	Gtpbp3	8	71488103	510	556.5	606.5	638	9.13305	9.20898	9.12462	9.17195	572.462	-0.0482086	0.0829202	6.65461	0.0358897	0.174711	no	-0.543232	0.58697	0.999558	-2.06284	0.039128	0.254021	-1.26975	0.204173	0.725252	9.12884	9.19047	-0.0616255	-0.0759203	-0.0473306	-0.0285897	NA	NA
1085	ENSMUSG00000007613	ENSMUSG00000007613.15	Tgfbr1	4	47353222	848	959	965	949.5	9.87592	9.82002	9.84277	9.8514	923.66	0.0898068	0.118631	1.10536	0.575404	0.968278	no	0.711798	0.47659	0.999558	0.984904	0.324671	0.848863	-0.0229911	0.981657	1	9.85935	9.83571	0.0236348	0.0558963	-0.00862667	0.0645229	NA	NA
1086	ENSMUSG00000007617	ENSMUSG00000007617.18	Homer1	13	93299635	3318.5	3888	5085	4094.5	11.861	11.9371	11.84	12.1639	4016.68	0.369421	0.213932	9.06464	0.0107557	0.0704223	no	1.95983	0.0500157	0.588493	-0.598564	0.549464	1	-3.37073	0.000749698	0.0152387	11.8505	12.0505	-0.199983	-0.0760676	-0.323899	0.247831	NA	NA
1087	ENSMUSG00000007646	ENSMUSG00000007646.13	Rad51c	11	87376645	65	65	102	105.5	6.26657	6.45774	6.31054	6.43269	83.4467	-0.260703	0.253055	21.3874	2.26878e-05	0.000397129	sigLRT	-0.966957	0.333565	0.999558	-3.66225	0.000250007	0.00538787	-2.30275	0.0212926	0.188351	6.28855	6.44521	-0.15666	-0.191169	-0.122151	-0.0690175	1. Strain Effect	1b. Strain Effect Up-regulated in Low Activity
1088	ENSMUSG00000007653	ENSMUSG00000007653.12	Gabrb2	11	42419757	2294.5	2452.5	3187	2669	11.2981	11.329	11.2992	11.5235	2649.33	0.283827	0.104449	19.8177	4.97322e-05	0.000799544	sigLRT	2.58623	0.00970319	0.309017	-0.543532	0.586763	1	-4.20474	2.61384e-05	0.000890602	11.2987	11.4263	-0.127607	-0.0308452	-0.224369	0.193524	3. Strain Effect in Males Only	3b. Strain Effect in Males Only, Up-regulated in the Low Activity Males
1089	ENSMUSG00000007655	ENSMUSG00000007655.16	Cav1	6	17306335	410.5	366.5	371.5	400	8.579	8.59002	8.64755	8.52547	385.623	-0.245741	0.140258	5.47171	0.0648384	0.265173	no	-1.62838	0.103444	0.765934	-0.129753	0.896762	1	2.16873	0.0301034	0.237909	8.61328	8.55775	0.0555308	-0.0110149	0.122077	-0.133092	NA	NA
1090	ENSMUSG00000007656	ENSMUSG00000007656.13	Arpp19	9	75037614	2206.5	2465.5	2322	2591	11.2835	11.2758	11.2283	11.1773	2428.69	-0.0539355	0.111133	0.933191	0.627134	0.996454	no	-0.461011	0.64479	0.999558	0.237378	0.812364	1	0.887259	0.37494	0.934352	11.2559	11.2265	0.0293555	0.00769884	0.0510122	-0.0433134	NA	NA
1091	ENSMUSG00000007659	ENSMUSG00000007659.18	Bcl2l1	2	152780668	2283.5	2503.5	2380.5	2425	11.2548	11.1986	11.2418	11.2012	2394.3	0.0264233	0.0669507	4.32544	0.115012	0.391022	no	0.37264	0.709416	0.999558	1.63722	0.101584	0.464527	1.10507	0.269129	0.819734	11.2483	11.1999	0.0484111	0.0562239	0.0405982	0.0156257	NA	NA
1092	ENSMUSG00000007670	ENSMUSG00000007670.10	Khsrp	17	57021051	2129.5	2515.5	2480	2408.5	11.2561	11.1833	11.1869	11.2329	2378.29	0.169614	0.0504491	11.973	0.00251242	0.0224816	sigLRT	3.20733	0.00133975	0.124908	2.80982	0.00495697	0.057193	-1.7302	0.0835954	0.454081	11.2215	11.2081	0.0134039	0.0728577	-0.0460498	0.118907	2. Strain Effect in Females Only	2a. Strain Effect in Females Only, Up-regulated in the High Activity Females
1093	ENSMUSG00000007682	ENSMUSG00000007682.6	Dio2	12	90724552	1489.5	1790	1826.5	1864	10.7635	10.8014	10.6892	10.8443	1761.88	0.185161	0.142472	5.71166	0.0575082	0.243776	no	1.23099	0.218328	0.963773	-0.475028	0.634767	1	-2.21378	0.0268441	0.220777	10.7264	10.8229	-0.0965074	-0.0379101	-0.155105	0.117195	NA	NA
1094	ENSMUSG00000007721	ENSMUSG00000007721.6	Ccdc124	8	70868227	1165	1250.5	1611.5	1803.5	10.3649	10.6792	10.3403	10.5676	1450.7	-0.127215	0.0818745	99.7955	2.13638e-22	2.36967e-20	sigLRT	-1.46465	0.143018	0.842079	-7.62413	2.45689e-14	3.68649e-12	-5.48699	4.08834e-08	2.76244e-06	10.3526	10.6234	-0.270862	-0.314389	-0.227335	-0.0870538	1. Strain Effect	1b. Strain Effect Up-regulated in Low Activity
1095	ENSMUSG00000007739	ENSMUSG00000007739.10	Cct4	11	22990519	2036.5	2133	2103.5	2111.5	11.0507	10.9922	11.083	11.0135	2101.11	-0.0174667	0.0746632	6.46058	0.0395459	0.187931	no	-0.222176	0.824177	0.999558	1.53886	0.123838	0.523982	1.85156	0.0640891	0.384116	11.0668	11.0029	0.0639615	0.0584951	0.0694279	-0.0109329	NA	NA
1096	ENSMUSG00000007777	ENSMUSG00000007777.9	0610009B22Rik	11	51685386	316.5	321.5	343	387	8.35781	8.47054	8.40638	8.38638	340.139	-0.257602	0.134684	5.44769	0.065622	0.267453	no	-1.7742	0.0760308	0.682493	-2.13005	0.0331673	0.226453	0.386088	0.699432	1	8.3821	8.42846	-0.0463645	-0.112729	0.0199998	-0.132728	NA	NA
1097	ENSMUSG00000007783	ENSMUSG00000007783.10	Cpt1c	7	44959372	2593	2860.5	2891	2990.5	11.4793	11.4829	11.4444	11.4547	2829.66	0.00807185	0.0674115	0.072686	0.964309	0.996454	no	0.115847	0.907774	0.999558	-0.0827984	0.934012	1	-0.245787	0.805847	1	11.4618	11.4688	-0.00696774	-0.00363671	-0.0102988	0.00666206	NA	NA
1098	ENSMUSG00000007805	ENSMUSG00000007805.4	Twist2	1	91801461	26	26.5	28	37	4.86509	4.92184	4.8564	4.86854	29.4712	-0.329979	0.380069	2.55884	0.278198	0.673159	no	-0.807457	0.419403	0.999558	-1.46733	0.142286	0.566237	-0.29133	0.770799	1	4.86074	4.89519	-0.034446	-0.0567501	-0.0121419	-0.0446081	NA	NA
1099	ENSMUSG00000007812	ENSMUSG00000007812.16	Zfp655	5	145231715	690	818	835.5	868	9.68659	9.68214	9.60691	9.64318	807.257	0.0619766	0.0908117	0.734327	0.692696	0.996454	no	0.640737	0.521694	0.999558	0.103233	0.917778	1	-0.797978	0.424883	0.976032	9.64675	9.66266	-0.015909	0.00445116	-0.0362691	0.0407203	NA	NA
1100	ENSMUSG00000007815	ENSMUSG00000007815.13	Rhoa	9	108306129	3241.5	3468.5	3775	3627	11.7762	11.783	11.803	11.816	3555.33	0.00804462	0.0687021	0.171037	0.918036	0.996454	no	0.111203	0.911456	0.999558	-0.189049	0.850054	1	-0.34617	0.729215	1	11.7896	11.7995	-0.00988957	-0.0068532	-0.0129259	0.00607274	NA	NA
1101	ENSMUSG00000007817	ENSMUSG00000007817.15	Zmiz1	14	25459185	2294.5	2669.5	2666	2463	11.3507	11.2319	11.275	11.3273	2520.27	0.245648	0.0847895	9.715	0.0077699	0.0548408	no	2.75285	0.00590799	0.247678	2.7173	0.00658165	0.0712325	-1.17697	0.239207	0.78265	11.3129	11.2796	0.0332239	0.118751	-0.052303	0.171054	NA	NA
1102	ENSMUSG00000007827	ENSMUSG00000007827.10	Ankrd26	6	118501308	334	408.5	469.5	373	8.66124	8.56867	8.5756	8.73537	399.238	0.464998	0.114006	17.7547	0.000139515	0.00197203	sigLRT	3.79513	0.000147568	0.0416278	1.99278	0.0462853	0.284531	-3.37476	0.000738795	0.0150875	8.61842	8.65202	-0.0336035	0.0925635	-0.15977	0.252334	5. Strain Effect But Direction of Change Differs Based on Sex	5a. Strain Effect But Direction of Change Differs Based on Sex, Up-regulated in High for Females
1103	ENSMUSG00000007833	ENSMUSG00000007833.15	Aldh16a1	7	45140684	145.5	139.5	139	143.5	7.11707	7.09135	7.15222	7.07511	138.569	-0.134314	0.185033	2.64271	0.266773	0.658481	no	-0.684868	0.493427	0.999558	0.485918	0.627025	1	1.45096	0.14679	0.618187	7.13465	7.08323	0.0514195	0.0257244	0.0771146	-0.0513902	NA	NA
1104	ENSMUSG00000007836	ENSMUSG00000007836.6	Hnrnpa0	13	58125879	3860	4110.5	4688	4958	12.0375	12.1758	12.0254	12.1431	4386.01	-0.0300454	0.0583078	37.8539	6.02745e-09	2.1806e-07	sigLRT	-0.493397	0.621732	0.999558	-4.51921	6.20708e-06	0.000219202	-3.80501	0.0001418	0.00386671	12.0315	12.1594	-0.127955	-0.138217	-0.117693	-0.020524	1. Strain Effect	1b. Strain Effect Up-regulated in Low Activity
1105	ENSMUSG00000007837	ENSMUSG00000007837.11	Prrg2	7	45053584	107	111.5	117.5	115.5	6.81611	6.81454	6.83013	6.83487	113.474	0.0215651	0.179235	0.0181995	0.990942	1	no	0.112154	0.910701	0.999558	0.0387803	0.969066	1	-0.119797	0.904644	1	6.82312	6.8247	-0.00158215	0.00157522	-0.00473953	0.00631475	NA	NA
1106	ENSMUSG00000007850	ENSMUSG00000007850.16	Hnrnph1	11	50376990	4653	5218	5191.5	5171	12.3384	12.2969	12.3215	12.2871	5084.88	0.00936749	0.0601097	3.04139	0.21856	0.5827	no	0.150405	0.880445	0.999558	1.29119	0.196638	0.670522	1.07525	0.282262	0.837537	12.33	12.292	0.037927	0.0414934	0.0343605	0.00713289	NA	NA
1107	ENSMUSG00000007867	ENSMUSG00000007867.9	Ift43	12	86082541	126.5	141.5	163.5	148.5	7.145	7.17516	7.11745	7.17464	142.884	0.0790777	0.19333	1.78447	0.409739	0.829545	no	0.376424	0.706602	0.999558	-0.57806	0.563224	1	-1.10083	0.27097	0.821632	7.13122	7.1749	-0.0436777	-0.0301633	-0.057192	0.0270286	NA	NA
1108	ENSMUSG00000007872	ENSMUSG00000007872.3	Id3	4	136143497	858	844	633	715	9.67738	9.42548	9.75401	9.34998	763.206	-0.254199	0.124286	75.8589	3.36852e-17	2.75211e-15	sigLRT	-1.91221	0.055849	0.618825	4.26853	1.96766e-05	0.000608773	6.94983	3.65716e-12	4.46117e-10	9.7157	9.38773	0.327966	0.251896	0.404035	-0.15214	1. Strain Effect	1a. Strain Effect Up-regulated in High Activity
1109	ENSMUSG00000007877	ENSMUSG00000007877.2	Tcap	11	98383811	20	12	17.5	12	3.8871	3.89257	3.95011	3.92256	15.3072	-0.402529	0.712734	0.447428	0.799544	0.996454	no	-0.527429	0.597895	0.999558	-0.151915	0.879254	1	0.605462	0.544872	1	3.9186	3.90757	0.011036	-0.00547829	0.0275504	-0.0330286	NA	NA
1110	ENSMUSG00000007880	ENSMUSG00000007880.16	Arid1a	4	133679008	2528	2835	2793.5	2420	11.451	11.2458	11.385	11.3846	2652.71	0.297854	0.104735	16.1705	0.000308043	0.00392675	sigLRT	2.70484	0.00683369	0.262382	3.82678	0.000129829	0.00310579	0.00164968	0.998684	1	11.418	11.3152	0.10275	0.205161	0.000339195	0.204822	2. Strain Effect in Females Only	2a. Strain Effect in Females Only, Up-regulated in the High Activity Females
1111	ENSMUSG00000007888	ENSMUSG00000007888.15	Crlf1	8	70493158	338	348.5	492	545	8.58552	8.93634	8.60134	8.84472	434.812	-0.199091	0.147351	53.16	2.86055e-12	1.49389e-10	sigLRT	-1.24828	0.21193	0.954912	-5.60406	2.09386e-08	1.37979e-06	-3.80594	0.000141266	0.00386216	8.59343	8.89053	-0.297101	-0.35082	-0.243383	-0.107437	1. Strain Effect	1b. Strain Effect Up-regulated in Low Activity
1112	ENSMUSG00000007891	ENSMUSG00000007891.16	Ctsd	7	142375911	8644.5	9010.5	8854	9449.5	13.1198	13.156	13.1561	13.095	8989.87	-0.132924	0.0862293	2.52465	0.282996	0.679466	no	-1.49782	0.134181	0.829666	-0.793756	0.427337	0.950044	1.32429	0.185407	0.695045	13.138	13.1255	0.0124657	-0.0361283	0.0610597	-0.0971879	NA	NA
1113	ENSMUSG00000007892	ENSMUSG00000007892.8	Rplp1	9	61913284	11523	11970.5	10919.5	13125	13.5791	13.5909	13.5723	13.451	12010.7	-0.179832	0.0836638	8.00714	0.0182504	0.105541	no	-2.10208	0.0355466	0.519579	-0.211178	0.832748	1	2.75996	0.00578089	0.0752269	13.5757	13.5209	0.0548014	-0.0117586	0.121361	-0.13312	NA	NA
1114	ENSMUSG00000007908	ENSMUSG00000007908.14	Hmgcll1	9	76014855	270	272	331.5	287.5	8.16822	8.18009	8.22772	8.27549	297.45	0.0694065	0.123974	1.20753	0.546749	0.944665	no	0.519432	0.603459	0.999558	-0.248437	0.803796	1	-0.99101	0.321681	0.881088	8.19797	8.22779	-0.029819	-0.0118681	-0.0477699	0.0359018	NA	NA
1115	ENSMUSG00000007944	ENSMUSG00000007944.8	Ttc9b	7	27653915	1297.5	1318.5	1535	1836	10.4164	10.6956	10.4501	10.5055	1476.88	-0.336195	0.115241	26.7905	1.52237e-06	3.53946e-05	sigLRT	-2.75466	0.00587531	0.247282	-4.80477	1.54931e-06	6.50671e-05	-0.89466	0.370969	0.930313	10.4333	10.6005	-0.167257	-0.279137	-0.0553774	-0.22376	2. Strain Effect in Females Only	2b. Strain Effect in Females Only, Up-regulated in the Low Activity Females
1116	ENSMUSG00000007946	ENSMUSG00000007946.11	Phox2a	7	101818313	0	0.5	0	0	-1.35894	-1.36797	-1.36768	-1.36793	0.357603	2.90312	5.83054	0.79655	0.671477	0.996454	no	0.478638	0.632196	0.999558	0.711249	0.47693	0.986837	0	1	1	-1.36331	-1.36795	0.00464155	0.00903775	0.000245345	0.0087924	NA	NA
1117	ENSMUSG00000007950	ENSMUSG00000007950.9	Abhd8	8	71456705	5229	5453.5	5530	6160	12.3909	12.5078	12.4676	12.4262	5599.43	-0.220569	0.0829726	8.55753	0.0138597	0.0856502	no	-2.55987	0.0104711	0.3235	-2.64154	0.00825293	0.0848388	0.979465	0.32735	0.887039	12.4293	12.467	-0.0377089	-0.116817	0.0413997	-0.158217	NA	NA
1118	ENSMUSG00000007987	ENSMUSG00000007987.12	Ift22	5	136908150	971	991	1061.5	1222	9.98767	10.1437	10.0527	10.0532	1069.12	-0.235481	0.071933	22.3621	1.39357e-05	0.000259729	sigLRT	-3.0771	0.00209028	0.154928	-4.43626	9.15364e-06	0.00031222	-0.0674112	0.946254	1	10.0202	10.0984	-0.0782425	-0.156016	-0.000469468	-0.155546	2. Strain Effect in Females Only	2b. Strain Effect in Females Only, Up-regulated in the Low Activity Females
1119	ENSMUSG00000007989	ENSMUSG00000007989.7	Fzd3	14	65192449	1930.5	2146.5	2272.5	2086.5	11.0479	10.9844	10.9867	11.0894	2096.56	0.244343	0.134235	3.41438	0.181375	0.51995	no	1.72639	0.0842765	0.71298	1.00603	0.314399	0.837868	-1.43535	0.151189	0.628341	11.0173	11.0369	-0.0195907	0.0634911	-0.102672	0.166163	NA	NA
1120	ENSMUSG00000008028	ENSMUSG00000008028.15	1700008O03Rik	7	44360043	26.5	32	35	32	4.991	4.99661	4.97114	4.99263	31.7754	0.115752	0.337578	0.482398	0.785685	0.996454	no	0.328265	0.742711	0.999558	-0.181189	0.856219	1	-0.634643	0.525661	1	4.98107	4.99462	-0.0135486	-0.00560826	-0.0214889	0.0158806	NA	NA
1121	ENSMUSG00000008035	ENSMUSG00000008035.12	Mid1ip1	X	10715013	2289.5	2376.5	2351	2205	11.2014	11.0816	11.2267	11.1366	2298.05	0.050425	0.0975606	9.84786	0.0072705	0.0519549	no	0.490184	0.624004	0.999558	2.424	0.0153506	0.1331	1.73102	0.0834478	0.453823	11.214	11.1091	0.104945	0.119809	0.0900808	0.0297281	NA	NA
1122	ENSMUSG00000008036	ENSMUSG00000008036.11	Ap2s1	7	16738410	2456.5	2581	2626.5	3099	11.3745	11.4839	11.392	11.3769	2719.7	-0.176052	0.0711465	9.80979	0.00741022	0.052851	no	-2.35465	0.0185404	0.410573	-2.95387	0.00313813	0.0407205	0.383155	0.701605	1	11.3832	11.4304	-0.0471804	-0.10946	0.0150994	-0.124559	NA	NA
1123	ENSMUSG00000008090	ENSMUSG00000008090.14	Fgfrl1	5	108692382	432.5	447	558.5	631	8.8804	9.11762	8.95079	9.03316	513.636	-0.275453	0.122248	26.028	2.2289e-06	5.01071e-05	sigLRT	-2.09927	0.0357929	0.519965	-4.50499	6.63772e-06	0.000232611	-1.52285	0.127796	0.574212	8.9156	9.07539	-0.159789	-0.237215	-0.082364	-0.154851	2. Strain Effect in Females Only	2b. Strain Effect in Females Only, Up-regulated in the Low Activity Females
1124	ENSMUSG00000008129	ENSMUSG00000008129.14	4930432K21Rik	8	84148025	53.5	62	48	51	5.78186	5.70515	5.72984	5.70413	53.3535	0.233846	0.28817	3.69009	0.158018	0.478495	no	0.765214	0.444144	0.999558	1.70917	0.0874189	0.424542	0.598262	0.549665	1	5.75585	5.70464	0.0512118	0.0767119	0.0257117	0.0510002	NA	NA
1125	ENSMUSG00000008136	ENSMUSG00000008136.14	Fhl2	1	43123074	643.5	697	592	786	9.43375	9.49565	9.37536	9.26609	676.232	-0.281578	0.121335	5.81741	0.0545463	0.234709	no	-2.16552	0.0303478	0.49159	-1.07475	0.282488	0.799187	1.97945	0.0477659	0.31945	9.40456	9.38087	0.0236835	-0.0619064	0.109273	-0.17118	NA	NA
1126	ENSMUSG00000008140	ENSMUSG00000008140.18	Emc10	7	44489937	5113	5697	5220	6043	12.4669	12.4798	12.4289	12.3659	5546.36	-0.104089	0.0606228	4.32406	0.115091	0.391252	no	-1.65702	0.0975152	0.750994	-0.365224	0.714944	1	1.97386	0.0483977	0.322449	12.4479	12.4229	0.0249845	-0.0129764	0.0629454	-0.0759218	NA	NA
1127	ENSMUSG00000008153	ENSMUSG00000008153.12	Clstn3	6	124430581	6309.5	6986	7354	7357.5	12.7808	12.7809	12.7631	12.7887	7032.08	0.0352869	0.0736277	0.43562	0.804278	0.996454	no	0.463741	0.642834	0.999558	0.0170411	0.986404	1	-0.638427	0.523196	1	12.7719	12.7848	-0.0128328	-8.35128e-05	-0.025582	0.0254985	NA	NA
1128	ENSMUSG00000008167	ENSMUSG00000008167.14	Fbxw9	8	85060055	297.5	313	271	301	8.24348	8.20079	8.27547	8.13378	298.07	-0.193198	0.139481	8.61826	0.0134453	0.083562	no	-1.28788	0.197789	0.930815	0.804586	0.421059	0.945844	2.60878	0.00908646	0.104144	8.25947	8.16728	0.092191	0.0426929	0.141689	-0.0989964	NA	NA
1129	ENSMUSG00000008193	ENSMUSG00000008193.13	Spib	7	44525993	0	0	0.5	0	-1.00191	-1.0057	-1.00336	-1.00367	0.515246	1.15132	3.53581	0.346718	0.840836	0.996454	no	0.294005	0.768754	0.999558	0.480496	0.630875	1	0.0607876	0.951528	1	-1.00263	-1.00468	0.00205243	0.00379482	0.000310028	0.00348479	NA	NA
1130	ENSMUSG00000008200	ENSMUSG00000008200.15	Fnbp4	2	90745370	855	930.5	982	1039.5	9.83656	9.89231	9.84128	9.88201	933.116	-0.0191228	0.103164	2.211	0.331045	0.741122	no	-0.175603	0.860606	0.999558	-1.10102	0.27089	0.784114	-0.848842	0.395969	0.952754	9.83892	9.88716	-0.0482368	-0.055744	-0.0407296	-0.0150145	NA	NA
1131	ENSMUSG00000008206	ENSMUSG00000008206.16	Cers4	8	4493026	1309.5	1317	1249.5	1275	10.3888	10.2853	10.3886	10.298	1300.52	0.0199918	0.107288	7.59488	0.0224281	0.12318	no	0.174705	0.861311	0.999558	1.95745	0.0502946	0.300396	1.70699	0.087823	0.466715	10.3887	10.2917	0.0970107	0.103431	0.0905904	0.0128406	NA	NA
1132	ENSMUSG00000008226	ENSMUSG00000008226.14	Scrn3	2	73312601	740	767	915.5	949	9.60939	9.77386	9.66926	9.76409	836.414	-0.113137	0.075859	31.8183	1.23239e-07	3.55633e-06	sigLRT	-1.39665	0.16252	0.872379	-4.59929	4.23937e-06	0.000156688	-2.61905	0.00881761	0.102031	9.63932	9.76897	-0.129651	-0.164473	-0.0948292	-0.0696434	1. Strain Effect	1b. Strain Effect Up-regulated in Low Activity
1133	ENSMUSG00000008301	ENSMUSG00000008301.11	Phax	18	56562443	862.5	900.5	1034.5	1116.5	9.84988	10.0105	9.85595	9.97097	973.281	-0.0726665	0.0885231	24.0576	5.96965e-06	0.000121003	sigLRT	-0.767689	0.442672	0.999558	-3.74897	0.000177559	0.00404475	-2.64224	0.00823606	0.097599	9.85292	9.99071	-0.13779	-0.160567	-0.115014	-0.0455533	1. Strain Effect	1b. Strain Effect Up-regulated in Low Activity
1134	ENSMUSG00000008305	ENSMUSG00000008305.18	Tle1	4	72117142	1520	1637.5	1731	1679.5	10.678	10.6364	10.6623	10.6785	1624.52	0.0841011	0.0883418	1.12939	0.568533	0.962571	no	0.90007	0.368083	0.999558	0.950142	0.34204	0.867656	-0.323348	0.746432	1	10.6702	10.6574	0.0127287	0.041666	-0.0162087	0.0578747	NA	NA
1135	ENSMUSG00000008307	ENSMUSG00000008307.11	1700109H08Rik	5	3571566	38.5	49.5	38.5	38.5	5.41519	5.3675	5.37537	5.37557	41.9194	0.269438	0.323583	1.40234	0.496005	0.907447	no	0.786267	0.431711	0.999558	1.11398	0.265288	0.777282	-0.00956216	0.992371	1	5.39528	5.37153	0.0237464	0.0476899	-0.00019712	0.047887	NA	NA
1136	ENSMUSG00000008318	ENSMUSG00000008318.10	Relt	7	100845847	307.5	272	294	284.5	8.14715	8.13904	8.2624	8.19229	293.993	-0.133226	0.214791	0.949002	0.622195	0.996454	no	-0.581795	0.560705	0.999558	0.084921	0.932324	1	0.910649	0.36248	0.922803	8.20477	8.16566	0.0391104	0.00810837	0.0701124	-0.0620041	NA	NA
1137	ENSMUSG00000008333	ENSMUSG00000008333.12	Snrpb2	2	143063039	562.5	568.5	578	619.5	9.15978	9.1912	9.18556	9.12924	575.88	-0.149479	0.113219	1.88724	0.389216	0.807475	no	-1.23231	0.217834	0.963277	-0.614181	0.539096	1	1.1268	0.259825	0.809515	9.17267	9.16022	0.0124549	-0.0314168	0.0563266	-0.0877434	NA	NA
1138	ENSMUSG00000008348	ENSMUSG00000008348.9	Ubc	5	125385965	8936	9702.5	6570	6385	13.124	12.666	13.1175	12.7091	7831.86	0.073271	0.0950172	158.948	3.05414e-35	5.67235e-33	sigLRT	0.746505	0.455363	0.999558	9.17207	4.64003e-20	1.09848e-17	8.11496	4.8596e-16	8.39529e-14	13.1207	12.6876	0.433177	0.457981	0.408372	0.0496088	1. Strain Effect	1a. Strain Effect Up-regulated in High Activity
1139	ENSMUSG00000008373	ENSMUSG00000008373.16	Prpf31	7	3629985	711	793	798.5	835.5	9.59607	9.63241	9.62378	9.60356	784.287	-0.0911848	0.082524	1.29316	0.523833	0.928832	no	-1.03259	0.301797	0.999558	-0.905157	0.365382	0.892291	0.556262	0.578032	1	9.60993	9.61799	-0.00806212	-0.0363369	0.0202127	-0.0565496	NA	NA
1140	ENSMUSG00000008384	ENSMUSG00000008384.8	Sertad1	7	27486910	94	125.5	152.5	176	7.03434	7.15872	6.95618	7.12009	135.205	0.14019	0.209472	15.0238	0.000546539	0.00645202	sigLRT	0.627098	0.530595	0.999558	-2.122	0.0338375	0.229558	-2.94235	0.00325731	0.0484203	6.99526	7.13941	-0.144145	-0.124378	-0.163912	0.0395335	1. Strain Effect	1b. Strain Effect Up-regulated in Low Activity
1141	ENSMUSG00000008393	ENSMUSG00000008393.9	Carhsp1	16	8658580	1637	1816	1710.5	1658	10.7874	10.6696	10.7313	10.7173	1702.55	0.166112	0.139103	3.36334	0.186063	0.528336	no	1.12963	0.258633	0.999558	1.7307	0.0835059	0.413903	0.132097	0.894907	1	10.7593	10.6935	0.0658561	0.117785	0.0139275	0.103857	NA	NA
1142	ENSMUSG00000008398	ENSMUSG00000008398.15	Elk3	10	93247414	219	251	226.5	279	7.90955	7.97355	7.90934	7.86889	242.11	-0.21862	0.150331	2.23811	0.326588	0.735991	no	-1.35253	0.176206	0.896912	-1.17885	0.23846	0.737974	0.738007	0.46051	1	7.90944	7.92122	-0.0117743	-0.0639944	0.0404458	-0.10444	NA	NA
1143	ENSMUSG00000008429	ENSMUSG00000008429.8	Herpud2	9	25108132	1011.5	1031.5	1223.5	1161.5	10.0432	10.1236	10.0925	10.165	1103.69	-0.0133498	0.0708354	10.9767	0.00413457	0.0334631	sigLRT	-0.175077	0.861019	0.999558	-2.31808	0.020445	0.163111	-2.07397	0.0380825	0.277058	10.0678	10.1443	-0.0764417	-0.08043	-0.0724533	-0.00797674	1. Strain Effect	1b. Strain Effect Up-regulated in Low Activity
1144	ENSMUSG00000008435	ENSMUSG00000008435.15	Rdh13	7	4424770	429	492.5	524	487.5	8.92331	8.9142	8.92032	8.96909	489.093	0.0997578	0.105719	1.25751	0.533256	0.936135	no	0.874753	0.381708	0.999558	0.219934	0.825923	1	-1.01656	0.309364	0.86934	8.92181	8.94165	-0.0198332	0.00910977	-0.0487761	0.0578859	NA	NA
1145	ENSMUSG00000008438	ENSMUSG00000008438.3	Adam21	12	81558584	12.5	10.5	13.5	15	3.63059	3.66091	3.63753	3.65129	12.5652	-0.271704	0.560796	1.96558	0.374265	0.79175	no	-0.457624	0.647223	0.999558	-1.19384	0.23254	0.728196	-0.540255	0.589021	1	3.63406	3.6561	-0.0220383	-0.0303249	-0.0137517	-0.0165732	NA	NA
1146	ENSMUSG00000008450	ENSMUSG00000008450.8	Nutf2	8	105860580	93	140	134.5	125.5	7.06729	6.99498	6.89604	7.02944	130.191	0.547837	0.447684	1.57707	0.45451	0.871324	no	1.38279	0.16673	0.881026	0.743283	0.45731	0.972787	-1.21021	0.226198	0.762962	6.98166	7.01221	-0.0305427	0.072309	-0.133394	0.205703	NA	NA
1147	ENSMUSG00000008461	ENSMUSG00000008461.6	Fut1	7	45617289	0	2	0	0	0.269237	0.259241	0.265993	0.257573	1.22535	-0.224165	2.82186	1.28892	0.524945	0.930129	no	-0.0705628	0.943746	0.999558	0.691352	0.489344	0.996524	0.761498	0.44636	0.99335	0.267615	0.258407	0.00920789	0.00999584	0.00841995	0.00157589	NA	NA
1148	ENSMUSG00000008475	ENSMUSG00000008475.13	Arpc5	1	152766542	4165	4401	4686.5	4740.5	12.113	12.156	12.1181	12.1379	4491.74	-0.0347328	0.0811785	1.29851	0.522436	0.927666	no	-0.409716	0.682015	0.999558	-1.00683	0.314015	0.837512	-0.42636	0.669845	1	12.1155	12.147	-0.0314275	-0.0430384	-0.0198165	-0.0232219	NA	NA
1149	ENSMUSG00000008482	ENSMUSG00000008482.9	Rnf151	17	24715839	0.5	0.5	22	16	3.141	3.25734	3.1403	3.27338	9.42734	0.704139	1.38763	102.723	4.94174e-23	5.67856e-21	sigLRT	0.50046	0.616751	0.999558	-4.90195	9.48906e-07	4.24154e-05	-4.86379	1.15159e-06	5.66228e-05	3.14065	3.26536	-0.124708	-0.116342	-0.133073	0.0167312	1. Strain Effect	1b. Strain Effect Up-regulated in Low Activity
1150	ENSMUSG00000008489	ENSMUSG00000008489.18	Elavl2	4	91250763	1897.5	1965	2019.5	1946	10.9484	10.87	10.969	10.9358	1957.13	0.0683637	0.1011	2.97452	0.225991	0.594914	no	0.639593	0.522437	0.999558	1.51547	0.129653	0.537376	0.611279	0.541015	1	10.9587	10.9029	0.0557827	0.0783856	0.0331797	0.0452059	NA	NA
1151	ENSMUSG00000008496	ENSMUSG00000008496.19	Pou2f2	7	25087344	207	227	219.5	217	7.75762	7.74436	7.76447	7.76092	216.611	0.0248494	0.138556	0.10029	0.951091	0.996454	no	0.167375	0.867075	0.999558	0.291688	0.770525	1	0.0542555	0.956732	1	7.76104	7.75264	0.00840375	0.0132621	0.0035454	0.00971671	NA	NA
1152	ENSMUSG00000008540	ENSMUSG00000008540.11	Mgst1	6	138140316	172.5	175.5	175.5	167	7.43073	7.39991	7.46618	7.37769	171.624	-0.133599	0.161777	3.80612	0.149111	0.46217	no	-0.777375	0.436937	0.999558	0.627308	0.530457	1	1.7202	0.0853963	0.45955	7.44845	7.3888	0.0596504	0.030816	0.0884849	-0.0576689	NA	NA
1153	ENSMUSG00000008575	ENSMUSG00000008575.17	Nfib	4	82290173	3228.5	3700	3881.5	3633.5	11.8528	11.7693	11.7217	11.8792	3602.95	0.333276	0.172338	4.05084	0.131939	0.426946	no	2.18472	0.0289094	0.482868	1.09746	0.272439	0.786298	-1.99193	0.0463789	0.313221	11.7873	11.8242	-0.036939	0.0835391	-0.157417	0.240956	NA	NA
1154	ENSMUSG00000008590	ENSMUSG00000008590.4	Htr3b	9	48935008	0	0	0	0.5	-1.72738	-1.72422	-1.72726	-1.72635	0.240674	-1.38527	5.64276	0.552923	0.758463	0.996454	no	-0.227453	0.820071	0.999558	-0.463723	0.642846	1	-0.139159	0.889324	1	-1.72732	-1.72529	-0.00203161	-0.00315978	-0.000903439	-0.00225634	NA	NA
1155	ENSMUSG00000008601	ENSMUSG00000008601.12	Rab25	3	88542029	0.5	1	0	1.5	-0.0897932	-0.0883765	-0.0931868	-0.089997	0.94847	0.631449	2.29312	0.276193	0.871015	0.996454	no	0.25693	0.797233	0.999558	-0.147126	0.883032	1	-0.481226	0.630356	1	-0.09149	-0.0891867	-0.00230329	-0.00141674	-0.00318984	0.0017731	NA	NA
1156	ENSMUSG00000008604	ENSMUSG00000008604.11	Ubqln4	3	88553758	2761.5	3151	3272	3307	11.6111	11.6317	11.5871	11.6304	3139.8	0.0349836	0.0724845	1.68645	0.430321	0.849477	no	0.460614	0.645076	0.999558	-0.48894	0.624884	1	-1.13783	0.255191	0.803018	11.5991	11.631	-0.0319748	-0.0206404	-0.0433092	0.0226687	NA	NA
1157	ENSMUSG00000008658	ENSMUSG00000008658.16	Rbfox1	16	5885355	4733	5233.5	5962	5496	12.3727	12.3589	12.3261	12.4715	5353.9	0.218105	0.0917217	9.74864	0.0076403	0.0541655	no	2.2873	0.0221782	0.434653	0.239818	0.810472	1	-2.99452	0.00274876	0.0425014	12.3494	12.4152	-0.065786	0.0138422	-0.145414	0.159256	NA	NA
1158	ENSMUSG00000008668	ENSMUSG00000008668.15	Rps18	17	33951999	3272	3251.5	3309	3971	11.7128	11.8097	11.7475	11.6905	3427.7	-0.216519	0.0812561	7.56121	0.0228089	0.124766	no	-2.54398	0.0109597	0.329955	-2.25499	0.0241337	0.183254	1.34426	0.178866	0.68348	11.7302	11.7501	-0.0199437	-0.0968901	0.0570028	-0.153893	NA	NA
1159	ENSMUSG00000008682	ENSMUSG00000008682.13	Rpl10	X	74270812	1005.5	876	1208.5	920	9.86881	9.91247	9.93942	10.0932	1011.52	0.198694	0.337163	1.00048	0.606384	0.989676	no	0.589312	0.555652	0.999558	-0.154886	0.876911	1	-0.988668	0.322825	0.88222	9.90412	10.0029	-0.0987388	-0.043659	-0.153819	0.11016	NA	NA
1160	ENSMUSG00000008683	ENSMUSG00000008683.16	Rps15a	7	118104372	3260	3493.5	3445	3786	11.7707	11.7964	11.7739	11.7419	3496.6	-0.0820446	0.0624413	1.7459	0.417718	0.836877	no	-1.25532	0.209363	0.950113	-0.7915	0.428652	0.950489	0.983374	0.325424	0.885001	11.7723	11.7691	0.00316027	-0.0256761	0.0319967	-0.0576728	NA	NA
1161	ENSMUSG00000008690	ENSMUSG00000008690.15	Ncaph2	15	89355719	2188.5	2332.5	2588.5	2692.5	11.2245	11.3266	11.2108	11.2969	2463.99	-0.021408	0.0603555	20.2504	4.00567e-05	0.000660956	sigLRT	-0.337392	0.735822	0.999558	-3.25982	0.00111484	0.0182439	-2.76339	0.00572046	0.0746532	11.2176	11.3117	-0.0940971	-0.102093	-0.0861011	-0.0159919	1. Strain Effect	1b. Strain Effect Up-regulated in Low Activity
1162	ENSMUSG00000008730	ENSMUSG00000008730.17	Hipk1	3	103739815	3468	3891.5	4293.5	3792.5	11.9154	11.8465	11.8863	11.9952	3861.99	0.245245	0.094888	6.95479	0.0308878	0.155879	no	2.47221	0.0134279	0.36475	1.39315	0.163576	0.608884	-2.10327	0.0354421	0.265148	11.9008	11.9208	-0.0199992	0.0689407	-0.108939	0.17788	NA	NA
1163	ENSMUSG00000008734	ENSMUSG00000008734.9	Gprc5b	7	118972047	6255	7081	6991.5	6394	12.7777	12.6256	12.7571	12.7235	6770.92	0.167461	0.0875207	12.5198	0.00191142	0.0179694	sigLRT	1.84867	0.0645055	0.64958	3.34152	0.000833203	0.0144488	0.727118	0.467154	1	12.7674	12.6746	0.092811	0.152079	0.0335434	0.118535	1. Strain Effect	1a. Strain Effect Up-regulated in High Activity
1164	ENSMUSG00000008763	ENSMUSG00000008763.16	Man1a2	3	100562208	2481.5	2736.5	3184	2994	11.4233	11.4532	11.4027	11.5604	2823.76	0.182005	0.0720868	20.2581	3.99026e-05	0.000658754	sigLRT	2.40444	0.0161975	0.391991	-0.809348	0.418315	0.943296	-4.20923	2.56247e-05	0.000877775	11.413	11.5068	-0.0938048	-0.0299554	-0.157654	0.127699	3. Strain Effect in Males Only	3b. Strain Effect in Males Only, Up-regulated in the Low Activity Males
1165	ENSMUSG00000008813	ENSMUSG00000008813.13	Tppp2	14	51918425	0	0	0	0	-1.36802	-1.36336	-1.36304	-1.3681	0.392883	-4.21856	5.76762	0.978051	0.613224	0.994893	no	-0.696287	0.486249	0.999558	-0.472925	0.636267	1	0.511769	0.608813	1	-1.36553	-1.36573	0.000195449	-0.00466329	0.00505419	-0.00971748	NA	NA
1166	ENSMUSG00000008822	ENSMUSG00000008822.15	Acyp1	12	85272398	281.5	279	339.5	369	8.21436	8.3753	8.26759	8.34244	316.853	-0.172879	0.149046	10.9574	0.00417474	0.0337028	sigLRT	-1.08031	0.280006	0.999558	-2.79986	0.00511243	0.058669	-1.2673	0.205049	0.726939	8.24097	8.35887	-0.117897	-0.160944	-0.0748504	-0.0860932	1. Strain Effect	1b. Strain Effect Up-regulated in Low Activity
1167	ENSMUSG00000008845	ENSMUSG00000008845.9	Cd163	6	124304656	36	36.5	38	24	5.06055	4.99331	5.06148	5.0542	33.2795	0.452597	0.498211	1.98036	0.371509	0.7893	no	0.851506	0.394489	0.999558	1.31363	0.188972	0.656971	0.11937	0.904982	1	5.06101	5.02375	0.0372602	0.0672402	0.00728025	0.0599599	NA	NA
1168	ENSMUSG00000008855	ENSMUSG00000008855.17	Hdac5	11	102194432	4102	4383	4776	4964	12.1214	12.195	12.1354	12.1839	4579.13	-0.0347316	0.0750884	5.22969	0.073179	0.287753	no	-0.444308	0.65682	0.999558	-1.8346	0.0665644	0.359966	-1.20408	0.22856	0.766504	12.1284	12.1895	-0.061112	-0.0736951	-0.0485288	-0.0251663	NA	NA
1169	ENSMUSG00000008859	ENSMUSG00000008859.8	Rala	13	17880571	1765.5	1807.5	1880	1896.5	10.8564	10.8269	10.8562	10.8319	1837.92	0.0100431	0.0684775	1.35014	0.509122	0.918706	no	0.136826	0.891169	0.999558	0.869547	0.384548	0.911191	0.672999	0.500948	1	10.8563	10.8294	0.0268602	0.0294589	0.0242615	0.00519738	NA	NA
1170	ENSMUSG00000008892	ENSMUSG00000008892.12	Vdac3	8	22577075	3008	3104	3230.5	3585	11.623	11.7067	11.671	11.6543	3247.76	-0.142106	0.0651806	6.89512	0.0318232	0.15954	no	-2.08098	0.0374355	0.531264	-2.45715	0.0140044	0.124605	0.488438	0.62524	1	11.647	11.6805	-0.0334164	-0.0836236	0.0167909	-0.100414	NA	NA
1171	ENSMUSG00000008932	ENSMUSG00000008932.10	Slc1a7	4	107968332	0	2	0	1	0.34285	0.34545	0.327724	0.325711	1.27047	-1.05139	2.49992	0.336683	0.845065	0.996454	no	-0.386357	0.699232	0.999558	-0.124061	0.901267	1	0.395042	0.692812	1	0.335287	0.335581	-0.000293565	-0.0026009	0.00201377	-0.00461467	NA	NA
1172	ENSMUSG00000008958	ENSMUSG00000008958.14	Vps72	3	95111022	587	626	603	645.5	9.28195	9.27163	9.30825	9.24589	621.1	-0.083059	0.092359	2.42266	0.2978	0.700171	no	-0.837533	0.402293	0.999558	0.249096	0.803286	1	1.42847	0.153156	0.632044	9.2951	9.25876	0.0363408	0.010316	0.0623657	-0.0520498	NA	NA
1173	ENSMUSG00000008976	ENSMUSG00000008976.16	Gabpa	16	84834925	656	765.5	780.5	729	9.58003	9.50316	9.51118	9.55901	744.619	0.20109	0.0893476	5.37536	0.0680387	0.273843	no	2.10386	0.035391	0.518847	1.84736	0.0646951	0.353627	-1.13054	0.25825	0.807204	9.5456	9.53108	0.0145199	0.0768688	-0.047829	0.124698	NA	NA
1174	ENSMUSG00000008999	ENSMUSG00000008999.7	Bmp7	2	172868012	244	189.5	178	172.5	7.65724	7.61955	7.83872	7.60571	209.57	-0.468811	0.381486	3.43588	0.179436	0.517098	no	-1.39299	0.163622	0.874943	0.128501	0.897753	1	2.10174	0.0355758	0.265593	7.74798	7.61263	0.135345	0.0376875	0.233002	-0.195314	NA	NA
1175	ENSMUSG00000009013	ENSMUSG00000009013.5	Dynll1	5	115297110	5867.5	6167.5	6931.5	7658.5	12.6257	12.8107	12.6232	12.7062	6634.74	-0.141879	0.0606784	42.8214	5.0287e-10	2.10816e-08	sigLRT	-2.26453	0.0235417	0.445081	-5.79406	6.87045e-09	5.03623e-07	-2.57683	0.00997124	0.110961	12.6245	12.7585	-0.133983	-0.185034	-0.0829319	-0.102102	4. Strain Effect But Magnitude of Change Differs Based on Sex	4a. Strain Effect But Magnitude of Change Differs Based on Sex, Higher Magnitude Change in Females
1176	ENSMUSG00000009030	ENSMUSG00000009030.14	Pdcl	2	37350074	568	602	663	718.5	9.2602	9.37842	9.29305	9.31321	636.014	-0.161841	0.0766313	13.6882	0.00106574	0.0111843	sigLRT	-1.99697	0.0458282	0.566557	-3.44191	0.000577621	0.0108721	-0.59156	0.554145	1	9.27662	9.34581	-0.0691897	-0.118221	-0.0201586	-0.0980623	2. Strain Effect in Females Only	2b. Strain Effect in Females Only, Up-regulated in the Low Activity Females
1177	ENSMUSG00000009035	ENSMUSG00000009035.15	Tmem184b	15	79360684	1560.5	1657.5	1717.5	1771.5	10.7014	10.7415	10.7054	10.7026	1679.16	-0.0627736	0.062797	1.82351	0.401818	0.821404	no	-0.944858	0.344731	0.999558	-1.27238	0.203239	0.681233	0.0685892	0.945317	1	10.7034	10.722	-0.0186324	-0.0400994	0.00283452	-0.0429339	NA	NA
1178	ENSMUSG00000009070	ENSMUSG00000009070.14	Rsph14	10	74957477	13.5	11.5	11	17.5	3.62689	3.66107	3.63358	3.62033	12.4872	-0.747166	0.649736	1.55643	0.459224	0.875502	no	-1.06346	0.287572	0.999558	-1.0567	0.290648	0.811238	0.457523	0.647295	1	3.63024	3.6407	-0.0104592	-0.0341746	0.0132562	-0.0474308	NA	NA
1179	ENSMUSG00000009073	ENSMUSG00000009073.16	Nf2	11	4765845	3323.5	3579.5	3758.5	3737	11.8196	11.7924	11.812	11.8241	3598.04	0.0531697	0.0648014	0.831957	0.659695	0.996454	no	0.786314	0.431683	0.999558	0.823934	0.409977	0.936722	-0.288543	0.772931	1	11.8158	11.8082	0.0075578	0.0271288	-0.0120131	0.0391419	NA	NA
1180	ENSMUSG00000009075	ENSMUSG00000009075.2	Cabp7	11	4736892	6008.5	6416	8403.5	8151.5	12.7024	12.9002	12.6618	12.9286	7199.16	0.0845301	0.176827	12.7693	0.00168723	0.0162492	sigLRT	0.540648	0.58875	0.999558	-2.45536	0.0140744	0.125089	-3.21912	0.00128584	0.0234429	12.6821	12.9144	-0.232302	-0.197795	-0.26681	0.0690154	1. Strain Effect	1b. Strain Effect Up-regulated in Low Activity
1181	ENSMUSG00000009076	ENSMUSG00000009076.10	Zmat5	11	4704678	234	230	238.5	259.5	7.8849	7.93309	7.9301	7.88382	240.673	-0.201739	0.13337	2.28976	0.318262	0.727273	no	-1.4163	0.156687	0.861944	-1.02573	0.305018	0.82644	0.977434	0.328354	0.887464	7.9075	7.90846	-0.000952021	-0.0481885	0.0462845	-0.094473	NA	NA
1182	ENSMUSG00000009079	ENSMUSG00000009079.16	Ewsr1	11	5069689	4013.5	4342.5	4322.5	4522.5	12.0733	12.0893	12.0827	12.0324	4300.67	-0.0934258	0.0568864	3.39754	0.182908	0.522583	no	-1.57679	0.114843	0.786254	-0.542808	0.587262	1	1.68469	0.0920485	0.478898	12.078	12.0608	0.0172028	-0.0159286	0.0503341	-0.0662627	NA	NA
1183	ENSMUSG00000009090	ENSMUSG00000009090.17	Ap1b1	11	4986824	3331	3501	3673	3731	11.7886	11.8168	11.8259	11.8062	3591.69	-0.0677531	0.0665387	1.07407	0.584479	0.974361	no	-0.973157	0.330475	0.999558	-0.818575	0.413029	0.938996	0.557881	0.576926	1	11.8072	11.8115	-0.00428607	-0.0282586	0.0196864	-0.047945	NA	NA
1184	ENSMUSG00000009092	ENSMUSG00000009092.5	Derl3	10	75893413	17	19.5	29.5	30.5	4.55992	4.62181	4.54598	4.61816	24.1183	0.132895	0.388611	10.6542	0.00485804	0.0379261	sigLRT	0.325973	0.744445	0.999558	-1.97948	0.0477616	0.290423	-2.37	0.017788	0.166133	4.55295	4.61999	-0.0670371	-0.0618899	-0.0721842	0.0102944	1. Strain Effect	1b. Strain Effect Up-regulated in Low Activity
1185	ENSMUSG00000009093	ENSMUSG00000009093.7	Gstt4	10	75814943	0	0	0	0	-2.26739	-2.26742	-2.26701	-2.2674	0.0659607	-0.782813	6.12048	0.107197	0.947812	0.996454	no	-0.127901	0.898228	0.999558	0	1	1	0.194174	0.84604	1	-2.2672	-2.26741	0.000210166	2.69275e-05	0.000393405	-0.000366477	NA	NA
1186	ENSMUSG00000009097	ENSMUSG00000009097.10	Tbx1	16	18580979	25.5	18.5	18.5	26.5	4.50333	4.53838	4.53383	4.48179	23.0578	-0.846106	0.523619	2.72381	0.256173	0.642335	no	-1.51018	0.130998	0.823192	-0.833756	0.404418	0.930979	1.29753	0.19445	0.710383	4.51858	4.51008	0.00849941	-0.035048	0.0520468	-0.0870948	NA	NA
1187	ENSMUSG00000009108	ENSMUSG00000009108.15	Gnat2	3	108092789	4.5	2.5	1.5	5.5	1.84564	1.86397	1.85699	1.83376	3.61602	-2.52834	1.17118	5.00891	0.0817203	0.3103	no	-2.01475	0.0439304	0.560867	-1.04312	0.296895	0.817403	1.76481	0.0775956	0.433607	1.85132	1.84887	0.00244657	-0.0183319	0.023225	-0.0415569	NA	NA
1188	ENSMUSG00000009112	ENSMUSG00000009112.4	Bcl2l13	6	120836212	1280.5	1355.5	1491	1461	10.4143	10.4359	10.413	10.4799	1385.95	0.0660413	0.0589333	6.19072	0.0452587	0.206691	no	1.06264	0.287945	0.999558	-0.738743	0.460063	0.974007	-2.23654	0.0253167	0.21159	10.4137	10.4579	-0.0442301	-0.0215843	-0.0668758	0.0452915	NA	NA
1189	ENSMUSG00000009114	ENSMUSG00000009114.17	2610028H24Rik	10	76449081	1.5	3.5	4	5.5	1.67113	1.68259	1.66052	1.67586	3.19809	0.613241	1.2457	2.28802	0.318539	0.727616	no	0.46252	0.643708	0.999558	-0.685363	0.493115	1	-1.22779	0.219526	0.752426	1.66583	1.67922	-0.0133963	-0.0114592	-0.0153333	0.00387418	NA	NA
1190	ENSMUSG00000009115	ENSMUSG00000009115.5	Spatc1l	10	76562272	0	0	0	0	-2.08667	-2.08732	-2.0872	-2.0867	0.123049	1.3811	6.12048	0.171039	0.918035	0.996454	no	0.225653	0.821472	0.999558	0.179962	0.857182	1	-0.139159	0.889324	1	-2.08694	-2.08701	7.37572e-05	0.000650674	-0.000503159	0.00115383	NA	NA
1191	ENSMUSG00000009145	ENSMUSG00000009145.6	Dqx1	6	83057844	6	6.5	10.5	15	3.21277	3.27333	3.21742	3.24195	9.44039	-0.651134	0.623786	10.1904	0.00612596	0.0452975	sigLRT	-0.990536	0.321912	0.999558	-2.70476	0.00683529	0.0732532	-1.2453	0.21302	0.740899	3.2151	3.25764	-0.0425494	-0.060569	-0.0245298	-0.0360393	1. Strain Effect	1b. Strain Effect Up-regulated in Low Activity
1192	ENSMUSG00000009185	ENSMUSG00000009185.2	Ccl8	11	82115185	0	0	2	0.5	-0.582919	-0.577421	-0.582829	-0.568163	0.669263	1.34167	2.71786	5.20366	0.0741379	0.290451	no	0.45081	0.652126	0.999558	-0.921216	0.356938	0.884526	-1.6204	0.105146	0.515141	-0.582874	-0.572792	-0.0100817	-0.00549776	-0.0146657	0.0091679	NA	NA
1193	ENSMUSG00000009207	ENSMUSG00000009207.15	Lnpk	2	74520291	1087	1160	1280	1299	10.2239	10.2488	10.2099	10.2778	1210.76	0.0677674	0.0775783	4.11125	0.128013	0.418882	no	0.820514	0.411923	0.999558	-0.638552	0.523114	1	-1.79383	0.0728402	0.416602	10.2169	10.2633	-0.0464415	-0.0248916	-0.0679914	0.0430998	NA	NA
1194	ENSMUSG00000009210	ENSMUSG00000009210.10	Prr29	11	106365472	7.5	9	15.5	7	3.27861	3.27648	3.2696	3.31332	9.79212	0.898999	0.658369	3.49101	0.174557	0.508735	no	1.27697	0.201612	0.935032	0.0811695	0.935307	1	-1.73643	0.0824871	0.450879	3.27411	3.2949	-0.020793	0.00212657	-0.0437126	0.0458392	NA	NA
1195	ENSMUSG00000009214	ENSMUSG00000009214.9	Mymk	2	27061636	3.5	5	5	9	2.45467	2.48081	2.44631	2.45175	5.52822	-0.494535	0.868663	2.0741	0.354499	0.769568	no	-0.540888	0.588585	0.999558	-1.26843	0.204643	0.683856	-0.410812	0.68121	1	2.45049	2.46628	-0.0157917	-0.0261449	-0.00543847	-0.0207065	NA	NA
1196	ENSMUSG00000009216	ENSMUSG00000009216.7	Fam163b	2	27110380	3206.5	4020	5632	5337	11.9871	12.2802	11.8685	12.3573	4558.76	0.277494	0.171693	42.3426	6.38877e-10	2.65396e-08	sigLRT	1.83226	0.0669126	0.655565	-3.78162	0.000155808	0.00362419	-6.36833	1.91094e-10	1.91454e-08	11.9278	12.3187	-0.390938	-0.293016	-0.48886	0.195844	1. Strain Effect	1b. Strain Effect Up-regulated in Low Activity
[truncated: 30,758 more rows]
